# Supplementary material for: Impacts of the global food system on terrestrial biodiversity from land use and climate change
Source: Nat Commun. 2024 Jul 9;15:5750. doi: 10.1038/s41467-024-49999-z (PMC11233703; doi:10.1038/s41467-024-49999-z)
Supplement: Supplementary file 4 — Supplementary Data 1-10 [file 41467_2024_49999_MOESM4_ESM.xlsx]

## Sheet: Title Page
Impacts of the global food system on terrestrial biodiversity from land use and climate change
This file contains:
Supplementary Data 1: Characterisation factors for land-driven species richness change (species x km²)
Supplementary Data 2: Characterisation factors for land-driven rarity-weighted richness change (range fractions x km²)
Supplementary Data 3: Characterisation factors for GHG-driven species richness change (species x km²). For the purposes of this analysis, the 19 GHG-driven factors listed were summed into either a single characterization factor for all gases combined or a single factor for each gas (carbon dioxide, methane and nitrous oxide).
Supplementary Data 4: Characterisation factors for GHG-driven rarity-weighted richness change (range fractions x km²). For the purposes of this analysis, the 19 GHG-driven factors listed were summed into either a single characterization factor for all gases combined ora single factor for each gas (carbon dioxide, methane and nitrous oxide).
Supplementary Data 5: Areas of the EXIOBASE trade regions (km²) as calculated from ESRI country shape files.
Supplementary Data 6: The 2011 populations of the EXIOBASE trade regions as estimated by CountryEconomy.com (Taiwan) and the World Bank (all other regions).
Supplementary Data 7: Production and consumption footprints of land use (km²), land-driven species richness (species x km²), land-driven rarity-weighted richness (range fractions x km²), GHG-driven species richness (species x km²) (total, CO2, CH4 and N2O) and GHG-driven rarity-weighted richness (range fractions x km²) (total, CO2, CH4 and N2O) for all regions and all food-related products for th…
Supplementary Data 8: Production footprints of land use (km²), land-driven species richness (species x km²), land-driven rarity-weighted richness (range fractions x km²), GHG-driven species richness (species x km²) (total, CO2, CH4 and N2O) and GHG-driven rarity-weighted richness (range fractions x km²) (total, CO2, CH4 and N2O) for world regions and all food-related products for the year 2011
Supplementary Data 9: Production per km2 footprints of land use (km²), land-driven species richness (species x km²), land-driven rarity-weighted richness (range fractions x km²), GHG-driven species richness (species x km²) (total, CO2, CH4 and N2O) and GHG-driven rarity-weighted richness (range fractions x km²) (total, CO2, CH4 and N2O) for world regions and all food-related products for the year…
Supplementary Data 10: Consumption per capita footprints of land use (km²), land-driven species richness (species x km²), land-driven rarity-weighted richness (range fractions x km²), GHG-driven species richness (species x km²) (total, CO2, CH4 and N2O) and GHG-driven rarity-weighted richness (range fractions x km²) (total, CO2, CH4 and N2O) for world regions and all food-related products for the…

## Sheet: Supplementary Data 1
Region	AT	AT	AT	AT	AT	AT	AT	AT	AT	AT	AT	AT	AT	AT	AT	AT	AT	AT	AT	AT	AT	AT	AT	AT	AT	AT	AT	AT	AT	AT	AT	AT	AT	AT	AT	AT	AT	AT	AT	AT	AT	AT	AT	AT	AT	AT	AT	AT	AT
Sector	Paddy rice	Wheat	Cereal grains nec	Vegetables, fruit, nuts	Oil seeds	Sugar cane, sugar beet	Plant-based fibers	Crops nec	Cattle	Pigs	Poultry	Meat animals nec	Animal products nec	Raw milk	Wool, silk-worm cocoons	Manure (conventional treatment)	Manure (biogas treatment)	Products of forestry, logging and related services (02)	Fish and other fishing products; services incidental of fishing (05)	Anthracite	Coking Coal	Other Bituminous Coal	Sub-Bituminous Coal	Patent Fuel	Lignite/Brown Coal	BKB/Peat Briquettes	Peat	Crude petroleum and services related to crude oil extraction, excluding surveying	Natural gas and services related to natural gas extraction, excluding surveying	Natural Gas Liquids	Other Hydrocarbons	Uranium and thorium ores (12)	Iron ores	Copper ores and concentrates	Nickel ores and concentrates	Aluminium ores and concentrates	Precious metal ores and concentrates	Lead, zinc and tin ores and concentrates	Other non-ferrous metal ores and concentrates	Stone	Sand and clay	Chemical and fertilizer minerals, salt and other mining and quarrying products n.e.c.	Products of meat cattle	Products of meat pigs	Products of meat poultry	Meat products nec	products of Vegetable oils and fats	Dairy products	Processed rice
Land use
Cropland - Paddy rice	0	0	0	0	0	0	0	0	0	0	0	0	0	0	0	0	0	0	0	0	0	0	0	0	0	0	0	0	0	0	0	0	0	0	0	0	0	0	0	0	0	0	0	0	0	0	0	0	0
Cropland - Wheat	0	389.261	0	0	0	0	0	0	0	0	0	0	0	0	0	0	0	0	0	0	0	0	0	0	0	0	0	0	0	0	0	0	0	0	0	0	0	0	0	0	0	0	0	0	0	0	0	0	0
Cropland - Cereal grains nec	0	0	275.268	0	0	0	0	0	0	0	0	0	0	0	0	0	0	0	0	0	0	0	0	0	0	0	0	0	0	0	0	0	0	0	0	0	0	0	0	0	0	0	0	0	0	0	0	0	0
Cropland - Vegetables, fruit, nuts	0	0	0	41.4939	0	0	0	0	0	0	0	0	0	0	0	0	0	0	0	0	0	0	0	0	0	0	0	0	0	0	0	0	0	0	0	0	0	0	0	0	0	0	0	0	0	0	0	0	0
Cropland - Oil seeds	0	0	0	0	413.048	0	0	0	0	0	0	0	0	0	0	0	0	0	0	0	0	0	0	0	0	0	0	0	0	0	0	0	0	0	0	0	0	0	0	0	0	0	0	0	0	0	0	0	0
Cropland - Sugar cane, sugar beet	0	0	0	0	0	205.392	0	0	0	0	0	0	0	0	0	0	0	0	0	0	0	0	0	0	0	0	0	0	0	0	0	0	0	0	0	0	0	0	0	0	0	0	0	0	0	0	0	0	0
Cropland - Plant-based fibers	0	0	0	0	0	0	145.621	0	0	0	0	0	0	0	0	0	0	0	0	0	0	0	0	0	0	0	0	0	0	0	0	0	0	0	0	0	0	0	0	0	0	0	0	0	0	0	0	0	0
Cropland - Crops nec	0	0	0	0	0	0	0	8.35413	0	0	0	0	0	0	0	0	0	0	0	0	0	0	0	0	0	0	0	0	0	0	0	0	0	0	0	0	0	0	0	0	0	0	0	0	0	0	0	0	0
Cropland - Fodder crops-Cattle	0	0	0	0	0	0	0	0	190.923	0	0	0	0	0	0	0	0	0	0	0	0	0	0	0	0	0	0	0	0	0	0	0	0	0	0	0	0	0	0	0	0	0	0	0	0	0	0	0	0
Cropland - Fodder crops-Pigs	0	0	0	0	0	0	0	0	0	5.60176	0	0	0	0	0	0	0	0	0	0	0	0	0	0	0	0	0	0	0	0	0	0	0	0	0	0	0	0	0	0	0	0	0	0	0	0	0	0	0
Cropland - Fodder crops-Poultry	0	0	0	0	0	0	0	0	0	0	5.12935	0	0	0	0	0	0	0	0	0	0	0	0	0	0	0	0	0	0	0	0	0	0	0	0	0	0	0	0	0	0	0	0	0	0	0	0	0	0
Cropland - Fodder crops-Meat animals nec	0	0	0	0	0	0	0	0	0	0	0	12.4459	0	0	0	0	0	0	0	0	0	0	0	0	0	0	0	0	0	0	0	0	0	0	0	0	0	0	0	0	0	0	0	0	0	0	0	0	0
Cropland - Fodder crops-Meat animals nec	0	0	0	0	0	0	0	0	0	0	0	0	0	16.265	0	0	0	0	0	0	0	0	0	0	0	0	0	0	0	0	0	0	0	0	0	0	0	0	0	0	0	0	0	0	0	0	0	0	0
Permanent pastures - Grazing-Cattle	0	0	0	0	0	0	0	0	98.2256	0	0	0	0	0	0	0	0	0	0	0	0	0	0	0	0	0	0	0	0	0	0	0	0	0	0	0	0	0	0	0	0	0	0	0	0	0	0	0	0
Permanent pastures - Grazing-Meat animals nec	0	0	0	0	0	0	0	0	0	0	0	6.40311	0	0	0	0	0	0	0	0	0	0	0	0	0	0	0	0	0	0	0	0	0	0	0	0	0	0	0	0	0	0	0	0	0	0	0	0	0
Permanent pastures - Grazing-Raw milk	0	0	0	0	0	0	0	0	0	0	0	0	0	8.36799	0	0	0	0	0	0	0	0	0	0	0	0	0	0	0	0	0	0	0	0	0	0	0	0	0	0	0	0	0	0	0	0	0	0	0
[truncated: 5,000 more columns]

## Sheet: Supplementary Data 2
Region	AT	AT	AT	AT	AT	AT	AT	AT	AT	AT	AT	AT	AT	AT	AT	AT	AT	AT	AT	AT	AT	AT	AT	AT	AT	AT	AT	AT	AT	AT	AT	AT	AT	AT	AT	AT	AT	AT	AT	AT	AT	AT	AT	AT	AT	AT	AT	AT	AT
Sector	Paddy rice	Wheat	Cereal grains nec	Vegetables, fruit, nuts	Oil seeds	Sugar cane, sugar beet	Plant-based fibers	Crops nec	Cattle	Pigs	Poultry	Meat animals nec	Animal products nec	Raw milk	Wool, silk-worm cocoons	Manure (conventional treatment)	Manure (biogas treatment)	Products of forestry, logging and related services (02)	Fish and other fishing products; services incidental of fishing (05)	Anthracite	Coking Coal	Other Bituminous Coal	Sub-Bituminous Coal	Patent Fuel	Lignite/Brown Coal	BKB/Peat Briquettes	Peat	Crude petroleum and services related to crude oil extraction, excluding surveying	Natural gas and services related to natural gas extraction, excluding surveying	Natural Gas Liquids	Other Hydrocarbons	Uranium and thorium ores (12)	Iron ores	Copper ores and concentrates	Nickel ores and concentrates	Aluminium ores and concentrates	Precious metal ores and concentrates	Lead, zinc and tin ores and concentrates	Other non-ferrous metal ores and concentrates	Stone	Sand and clay	Chemical and fertilizer minerals, salt and other mining and quarrying products n.e.c.	Products of meat cattle	Products of meat pigs	Products of meat poultry	Meat products nec	products of Vegetable oils and fats	Dairy products	Processed rice
Land use
Cropland - Paddy rice	0	0	0	0	0	0	0	0	0	0	0	0	0	0	0	0	0	0	0	0	0	0	0	0	0	0	0	0	0	0	0	0	0	0	0	0	0	0	0	0	0	0	0	0	0	0	0	0	0
Cropland - Wheat	0	6.33411e-05	0	0	0	0	0	0	0	0	0	0	0	0	0	0	0	0	0	0	0	0	0	0	0	0	0	0	0	0	0	0	0	0	0	0	0	0	0	0	0	0	0	0	0	0	0	0	0
Cropland - Cereal grains nec	0	0	4.6356e-05	0	0	0	0	0	0	0	0	0	0	0	0	0	0	0	0	0	0	0	0	0	0	0	0	0	0	0	0	0	0	0	0	0	0	0	0	0	0	0	0	0	0	0	0	0	0
Cropland - Vegetables, fruit, nuts	0	0	0	6.5978e-06	0	0	0	0	0	0	0	0	0	0	0	0	0	0	0	0	0	0	0	0	0	0	0	0	0	0	0	0	0	0	0	0	0	0	0	0	0	0	0	0	0	0	0	0	0
Cropland - Oil seeds	0	0	0	0	6.42203e-05	0	0	0	0	0	0	0	0	0	0	0	0	0	0	0	0	0	0	0	0	0	0	0	0	0	0	0	0	0	0	0	0	0	0	0	0	0	0	0	0	0	0	0	0
Cropland - Sugar cane, sugar beet	0	0	0	0	0	2.74762e-05	0	0	0	0	0	0	0	0	0	0	0	0	0	0	0	0	0	0	0	0	0	0	0	0	0	0	0	0	0	0	0	0	0	0	0	0	0	0	0	0	0	0	0
Cropland - Plant-based fibers	0	0	0	0	0	0	1.99415e-05	0	0	0	0	0	0	0	0	0	0	0	0	0	0	0	0	0	0	0	0	0	0	0	0	0	0	0	0	0	0	0	0	0	0	0	0	0	0	0	0	0	0
Cropland - Crops nec	0	0	0	0	0	0	0	1.34209e-06	0	0	0	0	0	0	0	0	0	0	0	0	0	0	0	0	0	0	0	0	0	0	0	0	0	0	0	0	0	0	0	0	0	0	0	0	0	0	0	0	0
Cropland - Fodder crops-Cattle	0	0	0	0	0	0	0	0	2.16947e-05	0	0	0	0	0	0	0	0	0	0	0	0	0	0	0	0	0	0	0	0	0	0	0	0	0	0	0	0	0	0	0	0	0	0	0	0	0	0	0	0
Cropland - Fodder crops-Pigs	0	0	0	0	0	0	0	0	0	6.36531e-07	0	0	0	0	0	0	0	0	0	0	0	0	0	0	0	0	0	0	0	0	0	0	0	0	0	0	0	0	0	0	0	0	0	0	0	0	0	0	0
Cropland - Fodder crops-Poultry	0	0	0	0	0	0	0	0	0	0	5.82852e-07	0	0	0	0	0	0	0	0	0	0	0	0	0	0	0	0	0	0	0	0	0	0	0	0	0	0	0	0	0	0	0	0	0	0	0	0	0	0
Cropland - Fodder crops-Meat animals nec	0	0	0	0	0	0	0	0	0	0	0	1.41423e-06	0	0	0	0	0	0	0	0	0	0	0	0	0	0	0	0	0	0	0	0	0	0	0	0	0	0	0	0	0	0	0	0	0	0	0	0	0
Cropland - Fodder crops-Meat animals nec	0	0	0	0	0	0	0	0	0	0	0	0	0	1.84821e-06	0	0	0	0	0	0	0	0	0	0	0	0	0	0	0	0	0	0	0	0	0	0	0	0	0	0	0	0	0	0	0	0	0	0	0
Permanent pastures - Grazing-Cattle	0	0	0	0	0	0	0	0	-0.000120435	0	0	0	0	0	0	0	0	0	0	0	0	0	0	0	0	0	0	0	0	0	0	0	0	0	0	0	0	0	0	0	0	0	0	0	0	0	0	0	0
Permanent pastures - Grazing-Meat animals nec	0	0	0	0	0	0	0	0	0	0	0	-7.8509e-06	0	0	0	0	0	0	0	0	0	0	0	0	0	0	0	0	0	0	0	0	0	0	0	0	0	0	0	0	0	0	0	0	0	0	0	0	0
Permanent pastures - Grazing-Raw milk	0	0	0	0	0	0	0	0	0	0	0	0	0	-1.02601e-05	0	0	0	0	0	0	0	0	0	0	0	0	0	0	0	0	0	0	0	0	0	0	0	0	0	0	0	0	0	0	0	0	0	0	0
[truncated: 5,000 more columns]

## Sheet: Supplementary Data 3
Region	AT	AT	AT	AT	AT	AT	AT	AT	AT	AT	AT	AT	AT	AT	AT	AT	AT	AT	AT	AT	AT	AT	AT	AT	AT	AT	AT	AT	AT	AT	AT	AT	AT	AT	AT	AT	AT	AT	AT	AT	AT	AT	AT	AT	AT	AT	AT	AT	AT
Sector	Paddy rice	Wheat	Cereal grains nec	Vegetables, fruit, nuts	Oil seeds	Sugar cane, sugar beet	Plant-based fibers	Crops nec	Cattle	Pigs	Poultry	Meat animals nec	Animal products nec	Raw milk	Wool, silk-worm cocoons	Manure (conventional treatment)	Manure (biogas treatment)	Products of forestry, logging and related services (02)	Fish and other fishing products; services incidental of fishing (05)	Anthracite	Coking Coal	Other Bituminous Coal	Sub-Bituminous Coal	Patent Fuel	Lignite/Brown Coal	BKB/Peat Briquettes	Peat	Crude petroleum and services related to crude oil extraction, excluding surveying	Natural gas and services related to natural gas extraction, excluding surveying	Natural Gas Liquids	Other Hydrocarbons	Uranium and thorium ores (12)	Iron ores	Copper ores and concentrates	Nickel ores and concentrates	Aluminium ores and concentrates	Precious metal ores and concentrates	Lead, zinc and tin ores and concentrates	Other non-ferrous metal ores and concentrates	Stone	Sand and clay	Chemical and fertilizer minerals, salt and other mining and quarrying products n.e.c.	Products of meat cattle	Products of meat pigs	Products of meat poultry	Meat products nec	products of Vegetable oils and fats	Dairy products	Processed rice
Emissions
CO2 - combustion - air	0	0.968051	0.431676	0.114995	0.271864	0.205061	0.0132299	0.175113	0.566339	0.13329	0.161186	0.291368	0.39876	0.138954	0.0206995	0	0	0.0603722	0.00674426	0	0.21622	0.216293	0.21622	0.21622	0.21622	0.21622	26.0092	0.314305	2.65767	2.24466	0	0	0.139065	0.21622	2.40231	0	0.21622	0.21622	0.118919	0.184569	0.113357	0.147694	0.109546	0.0695331	0.0814751	0.0679953	0.0482367	0.0882945	0.699557
CH4 - combustion - air	0	0.00312148	0.00218379	0.000771853	0.0016466	0.00115951	0.000308626	0.000727166	0.00521231	0.00183864	0.00172024	0.00288601	0.00380706	0.00149312	0.00100155	0	0	0.00437965	1.26e-05	0	0.00157741	0.00157794	0.00157741	0.00157741	0.00157741	0.00157741	0.0162407	0.0100935	0.0857284	0.0716585	0	0	0.00480846	0.00157741	0.00633703	0	0.00157741	0.00157741	0.0041212	0.00764816	0.00329895	0.00514329	0.00522848	0.00323609	0.003689	0.00290085	0.0018507	0.00305609	0.00419052
N2O - combustion - air	0	0.00875389	0.00398631	0.00110542	0.00248048	0.00216867	8.52e-05	0.00161433	0.0123189	0.00492836	0.00380387	0.00659609	0.00892269	0.00281454	1.3e-05	0	0	0.0132512	7.74e-05	0	0.00190527	0.00190592	0.00190527	0.00190527	0.00190527	0.00190527	0.14288	0.000201528	0.00165646	0.00160912	0	0	0.000363308	0.00190527	0.0135087	0	0.00190527	0.00190527	0.000217985	0.000447903	0.000434149	0.000380276	0.000101413	6.15e-05	0.000116567	0.000187687	0.000122421	0.000147483	0.00732309
CH4 - non combustion - Extraction/production of (natural) gas - air	0	0	0	0	0	0	0	0	0	0	0	0	0	0	0	0	0	0	0	0	7.78e-09	7.78e-09	7.78e-09	7.78e-09	7.78e-09	7.78e-09	0	5.05e-06	3.84389	3.18126	0	0	9.78e-06	7.78e-09	0	0	7.78e-09	7.78e-09	6.59e-06	0.000392779	0.000397289	0.000245576	2.34e-08	1.62e-08	6.42e-06	7.1e-05	0.00662719	3.57e-05	0
CH4 - non combustion - Extraction/production of crude oil - air	0	0	0	0	0	0	0	0	0	0	0	0	0	0	0	0	0	0	0	0	3.02e-09	3.02e-09	3.02e-09	3.02e-09	3.02e-09	3.02e-09	0	7.71292	7.43e-06	0.000210337	0	0	7.06e-05	3.02e-09	0	0	3.02e-09	3.02e-09	7.7e-06	0.000401437	0.000406047	1.17e-05	4.52e-06	2.25e-06	4.87e-06	0.000162173	0.0151382	8.15e-05	0
CH4 - non combustion - Mining of antracite - air	0	1.45e-10	3.25e-11	3.41e-11	9.49e-11	2.47e-10	1.54e-10	1.46e-10	1.55e-10	4.96e-10	1.45e-10	1.32e-10	1.5e-10	5.14e-11	3.11e-09	0	0	1.67e-11	1.9e-12	0	0.0026309	1.1736	7.16e-05	7.67e-06	0.000429368	0.0209812	1.03e-07	1.59e-10	2.98e-12	5.76e-11	0	0	4.19e-09	2.01e-08	3.91e-10	0	2e-07	6.19e-09	1.2e-10	5.98e-11	5.76e-11	3.28e-10	1.23e-11	5.23e-12	9.55e-11	7.54e-12	1.11e-10	3.2e-12	9.42e-10
CH4 - non combustion - Mining of bituminous coal - air	0	1.73e-11	3.95e-12	2.56e-12	1.45e-11	1.5e-11	1.43e-11	6.34e-11	1.74e-11	3.29e-11	1.49e-11	1.1e-11	1.18e-11	7.07e-12	9.93e-11	0	0	2.36e-12	2.35e-13	0	0.00207986	2.90486	8.6e-05	1.14e-06	0.000113636	0.00180144	8.9e-09	1.78e-11	3.62e-12	1.17e-10	0	0	5.44e-10	1.61e-08	3.81e-11	0	8.76e-08	1.16e-09	1.07e-11	1.94e-11	1.33e-11	4.45e-11	1.01e-12	4.62e-13	8.53e-12	7.04e-13	1.8e-11	3.29e-13	7.18e-11
CH4 - non combustion - Mining of coking coal - air	0	3.51e-11	7.47e-12	2.67e-12	3.45e-11	1.78e-11	1.7e-11	4.66e-11	2.31e-11	2.86e-11	2.21e-11	1.25e-11	9.75e-12	1.08e-11	1.56e-10	0	0	4.65e-12	4.94e-13	0	0.00254201	2.65123	0.000101989	1.52e-06	0.000263529	0.00798397	1.29e-08	6.73e-11	9.73e-12	3.87e-10	0	0	1.18e-09	1.19e-08	7.59e-12	0	9.6e-08	1.07e-09	1.34e-11	1.2e-11	1.42e-11	5.44e-11	5.37e-13	2.67e-13	1.41e-11	1.07e-12	2.28e-11	9.84e-13	5.44e-11
CH4 - non combustion - Mining of lignite (brown coal) - air	0	4.5e-11	7.86e-12	2.66e-12	3.66e-11	1.48e-11	1.35e-11	6.64e-11	1.74e-11	1.36e-11	1.8e-11	7.81e-12	9.2e-12	1.53e-11	1.55e-10	0	0	2.39e-12	5.76e-13	0	0.000805732	0.501732	2.61e-05	7.15e-07	0.00710842	0.0459723	6.31e-09	1.65e-11	2.79e-10	3.25e-11	0	0	9.02e-10	2.58e-08	4.23e-10	0	7.77e-08	2.31e-09	4.86e-12	4.19e-11	7.51e-11	1.41e-10	6.81e-13	2.78e-13	2.95e-11	1.11e-12	5.47e-11	4.46e-13	6.1e-11
CH4 - non combustion - Mining of sub-bituminous coal - air	0	1.85e-11	5.37e-12	2.35e-12	1.82e-11	1.02e-11	2.24e-11	2.82e-10	1.13e-11	1.34e-11	1.08e-11	9.94e-12	1.14e-11	9.78e-12	1.86e-10	0	0	1.31e-12	2.57e-13	0	0.00149609	2.58926	0.000584495	4.73e-07	0.000383389	0.0013751	5.13e-09	2.52e-11	1.46e-11	5.65e-10	0	0	1.18e-09	5.01e-08	2.01e-11	0	2.93e-07	1.55e-09	7.39e-12	8.63e-11	6.93e-11	2.06e-11	1.51e-12	6.08e-13	7e-12	7.95e-13	8.45e-12	5.32e-13	1.22e-10
CH4 - non combustion - Oil refinery - air	0	5.88e-08	5.87e-08	3.34e-06	1.13e-06	2.55e-06	4.01e-07	3.95e-06	1.89e-07	9.44e-09	2.43e-08	1e-07	1.31e-07	6.79e-08	4.61e-06	0	0	2.88e-07	8.72e-06	0	2.53e-11	2.53e-11	2.53e-11	2.53e-11	2.53e-11	2.53e-11	0	0.00223214	0.00182811	0.0015139	0	0	5.38e-06	2.53e-11	1.44e-06	0	2.53e-11	2.53e-11	1.96e-06	1.22e-06	1.27e-06	1.01e-06	9.42e-07	1.31e-07	3.99e-07	2.01e-07	8.1e-06	3.34e-07	2.98e-06
CO2 - non combustion - Cement production - air	0	0	0	0	2.51e-07	0	0	2.26e-05	8.49e-06	4.51e-06	6.28e-06	6.37e-06	9.23e-06	3.27e-06	0	0	0	0	0	0	5.36e-05	5.36e-05	5.36e-05	5.36e-05	5.36e-05	5.36e-05	0	2.55e-07	3.34e-07	9.15e-06	0	0	5.82e-07	5.36e-05	0.064528	0	5.36e-05	5.36e-05	3.54e-07	0.0249676	0.0249002	0.0154447	1.03e-05	3.95e-06	8.02e-05	6.94e-07	0.00012508	3.67e-06	1.46e-05
CO2 - non combustion - Lime production - air	0	0	0	0	9.26e-08	0	0	8.35e-06	3.13e-06	1.67e-06	2.32e-06	2.35e-06	3.41e-06	1.21e-06	0	0	0	0	0	0	1.98e-05	1.98e-05	1.98e-05	1.98e-05	1.98e-05	1.98e-05	0	9.41e-08	1.23e-07	3.38e-06	0	0	2.15e-07	1.98e-05	0.0238168	0	1.98e-05	1.98e-05	1.31e-07	0.00921533	0.00919047	0.00570051	3.82e-06	1.46e-06	2.96e-05	2.56e-07	4.62e-05	1.35e-06	5.39e-06
CH4 - agriculture - air	0	0	0	0	0	0	0	0	20.6032	0.670462	0.0499649	11.8809	14.6388	9.87538	0	0	0	0	0	0	0	0	0	0	0	0	0	0	0	0	0	0	0	0	0	0	0	0	0	0	0	0	0	0	0	0	0	0	0
CO2 - agriculture - peat decay - air	0	0.0562567	0.0414382	0.00624157	0.06205	0.0305572	0.0217064	0.0137538	0.134557	0.000518076	0.00072049	0.0714445	0.0926975	0.051897	0	0	0	0	0	0	0	0	0	0	0	0	0	0	0	0	0	0	0	0	0	0	0	0	0	6.75e-07	6.82e-07	4.22e-07	0	0	0	0	0	0	0
N2O - agriculture - air	0	1.21351	0.884443	0.118617	1.23546	0.938948	0.431517	0.292228	1.89482	0.287909	0.461618	1.05886	1.36409	0.711627	0	0	0	0	0	0	0	0	0	0	0	0	0	0	0	0	0	0	0	0	0	0	0	0	0	1.19e-05	1.2e-05	7.44e-06	0	0	0	0	0	0	0
CH4 - waste - air	0	0	0	0	0	0	0	0	0	0	0	0	0	0	0	0	0	0	0	0	0	0	0	0	0	0	0	0	0	0	0	0	0	0	0	0	0	0	0	0	0	0	0	0	0	0	0	0	0
CO2 - waste - biogenic - air	0	0	0	0	0	0	0	0	0	0	0	0	0	0	0	0	0	0	0	0	0	0	0	0	0	0	0	0	0	0	0	0	0	0	0	0	0	0	0	0	0	0	0	0	0	0	0	0	0
CO2 - waste - fossil - air	0	0	0	0	0	0	0	0	0	0	0	0	0	0	0	0	0	0	0	0	0	0	0	0	0	0	0	0	0	0	0	0	0	0	0	0	0	0	0	0	0	0	0	0	0	0	0	0	0
[truncated: 5,000 more columns]

## Sheet: Supplementary Data 4
Region	AT	AT	AT	AT	AT	AT	AT	AT	AT	AT	AT	AT	AT	AT	AT	AT	AT	AT	AT	AT	AT	AT	AT	AT	AT	AT	AT	AT	AT	AT	AT	AT	AT	AT	AT	AT	AT	AT	AT	AT	AT	AT	AT	AT	AT	AT	AT	AT	AT
Sector	Paddy rice	Wheat	Cereal grains nec	Vegetables, fruit, nuts	Oil seeds	Sugar cane, sugar beet	Plant-based fibers	Crops nec	Cattle	Pigs	Poultry	Meat animals nec	Animal products nec	Raw milk	Wool, silk-worm cocoons	Manure (conventional treatment)	Manure (biogas treatment)	Products of forestry, logging and related services (02)	Fish and other fishing products; services incidental of fishing (05)	Anthracite	Coking Coal	Other Bituminous Coal	Sub-Bituminous Coal	Patent Fuel	Lignite/Brown Coal	BKB/Peat Briquettes	Peat	Crude petroleum and services related to crude oil extraction, excluding surveying	Natural gas and services related to natural gas extraction, excluding surveying	Natural Gas Liquids	Other Hydrocarbons	Uranium and thorium ores (12)	Iron ores	Copper ores and concentrates	Nickel ores and concentrates	Aluminium ores and concentrates	Precious metal ores and concentrates	Lead, zinc and tin ores and concentrates	Other non-ferrous metal ores and concentrates	Stone	Sand and clay	Chemical and fertilizer minerals, salt and other mining and quarrying products n.e.c.	Products of meat cattle	Products of meat pigs	Products of meat poultry	Meat products nec	products of Vegetable oils and fats	Dairy products	Processed rice
Emissions
CO2 - combustion - air	0	3.79965e-06	1.69435e-06	4.51361e-07	1.06708e-06	8.04873e-07	5.1928e-08	6.87327e-07	2.22291e-06	5.2317e-07	6.32664e-07	1.14364e-06	1.56515e-06	5.45401e-07	8.12467e-08	0	0	2.36964e-07	2.64715e-08	0	8.48673e-07	8.48963e-07	8.48673e-07	8.48673e-07	8.48673e-07	8.48673e-07	0.000102087	1.23366e-06	1.04315e-05	8.81041e-06	0	0	5.45838e-07	8.48673e-07	9.42918e-06	0	8.48673e-07	8.48673e-07	4.66762e-07	7.24443e-07	4.44931e-07	5.79707e-07	4.29973e-07	2.72921e-07	3.19794e-07	2.66885e-07	1.89331e-07	3.4656e-07	2.7458e-06
CH4 - combustion - air	0	1.2252e-08	8.57148e-09	3.02956e-09	6.463e-09	4.55113e-09	1.21137e-09	2.85417e-09	2.04586e-08	7.21676e-09	6.75201e-09	1.13277e-08	1.49429e-08	5.86056e-09	3.93113e-09	0	0	1.71904e-08	4.96144e-11	0	6.1914e-09	6.19351e-09	6.1914e-09	6.1914e-09	6.1914e-09	6.1914e-09	6.37456e-08	3.96174e-08	3.36488e-07	2.81263e-07	0	0	1.88735e-08	6.1914e-09	2.48732e-08	0	6.1914e-09	6.1914e-09	1.61759e-08	3.00194e-08	1.29486e-08	2.01877e-08	2.05221e-08	1.27018e-08	1.44795e-08	1.1386e-08	7.2641e-09	1.19953e-08	1.6448e-08
N2O - combustion - air	0	3.43595e-08	1.56465e-08	4.33883e-09	9.73602e-09	8.51213e-09	3.34231e-10	6.33632e-09	4.83522e-08	1.93441e-08	1.49304e-08	2.589e-08	3.5022e-08	1.10472e-08	5.12109e-11	0	0	5.20117e-08	3.03614e-10	0	7.47828e-09	7.48083e-09	7.47828e-09	7.47828e-09	7.47828e-09	7.47828e-09	5.6081e-07	7.91008e-10	6.50171e-09	6.31589e-09	0	0	1.426e-09	7.47828e-09	5.30225e-08	0	7.47828e-09	7.47828e-09	8.556e-10	1.75804e-09	1.70406e-09	1.4926e-09	3.98051e-10	2.412e-10	4.57533e-10	7.3668e-10	4.80508e-10	5.78878e-10	2.87435e-08
CH4 - non combustion - Extraction/production of (natural) gas - air	0	0	0	0	0	0	0	0	0	0	0	0	0	0	0	0	0	0	0	0	3.05239e-14	3.05239e-14	3.05239e-14	3.05239e-14	3.05239e-14	3.05239e-14	0	1.9838e-11	1.50874e-05	1.24866e-05	0	0	3.83737e-11	3.05239e-14	0	0	3.05239e-14	3.05239e-14	2.58707e-11	1.54168e-09	1.55938e-09	9.63896e-10	9.19669e-14	6.37395e-14	2.51824e-11	2.78725e-10	2.60121e-08	1.39997e-10	0
CH4 - non combustion - Extraction/production of crude oil - air	0	0	0	0	0	0	0	0	0	0	0	0	0	0	0	0	0	0	0	0	1.18404e-14	1.18404e-14	1.18404e-14	1.18404e-14	1.18404e-14	1.18404e-14	0	3.02736e-05	2.91598e-11	8.25582e-10	0	0	2.76981e-10	1.18404e-14	0	0	1.18404e-14	1.18404e-14	3.02287e-11	1.57566e-09	1.59376e-09	4.58092e-11	1.77558e-11	8.83965e-12	1.91324e-11	6.36538e-10	5.94184e-08	3.19734e-10	0
CH4 - non combustion - Mining of antracite - air	0	5.67258e-16	1.27408e-16	1.33711e-16	3.72319e-16	9.6794e-16	6.03274e-16	5.7176e-16	6.07776e-16	1.94488e-15	5.67258e-16	5.17735e-16	5.89768e-16	2.01692e-16	1.22005e-14	0	0	6.57299e-17	7.4734e-18	0	1.03264e-08	4.60645e-06	2.81012e-10	3.00984e-11	1.68529e-09	8.23521e-08	4.04169e-13	6.25785e-16	1.17053e-17	2.26003e-16	0	0	1.64325e-14	7.8766e-14	1.5352e-15	0	7.83492e-13	2.43111e-14	4.72715e-16	2.34557e-16	2.26003e-16	1.28759e-15	4.81719e-17	2.05293e-17	3.75021e-16	2.95784e-17	4.35798e-16	1.25607e-17	3.69618e-15
CH4 - non combustion - Mining of bituminous coal - air	0	6.79809e-17	1.5487e-17	1.00396e-17	5.67258e-17	5.89768e-17	5.62756e-17	2.48963e-16	6.84311e-17	1.29209e-16	5.85266e-17	4.32647e-17	4.63711e-17	2.77326e-17	3.89877e-16	0	0	9.27422e-18	9.2292e-19	0	8.16356e-09	1.14017e-05	3.37653e-10	4.46495e-12	4.46028e-10	7.07076e-09	3.49359e-14	6.97817e-17	1.42265e-17	4.59209e-16	0	0	2.13397e-15	6.30323e-14	1.49468e-16	0	3.43788e-13	4.54707e-15	4.19141e-17	7.60846e-17	5.22237e-17	1.74679e-16	3.9573e-18	1.81432e-18	3.34952e-17	2.76426e-18	7.06821e-17	1.29209e-18	2.81828e-16
CH4 - non combustion - Mining of coking coal - air	0	1.37763e-16	2.93083e-17	1.04898e-17	1.35512e-16	6.97817e-17	6.66303e-17	1.82783e-16	9.04911e-17	1.12101e-16	8.68895e-17	4.90723e-17	3.82674e-17	4.23643e-17	6.12278e-16	0	0	1.82333e-17	1.94038e-18	0	9.97751e-09	1.04062e-05	4.00313e-10	5.97182e-12	1.03436e-09	3.13375e-08	5.05233e-14	2.6427e-16	3.81774e-17	1.51719e-15	0	0	4.63711e-15	4.65471e-14	2.98036e-17	0	3.76731e-13	4.20941e-15	5.26739e-17	4.72715e-17	5.58254e-17	2.13397e-16	2.10696e-18	1.04898e-18	5.53752e-17	4.19591e-18	8.95907e-17	3.86276e-18	2.13397e-16
CH4 - non combustion - Mining of lignite (brown coal) - air	0	1.7648e-16	3.0839e-17	1.04447e-17	1.43615e-16	5.80764e-17	5.31242e-17	2.60669e-16	6.84311e-17	5.35744e-17	7.06821e-17	3.06589e-17	3.61064e-17	5.98772e-17	6.07776e-16	0	0	9.36426e-18	2.26003e-18	0	3.16254e-09	1.96932e-06	1.02375e-10	2.80778e-12	2.79009e-08	1.80444e-07	2.47613e-14	6.48295e-17	1.094e-15	1.27408e-16	0	0	3.53861e-15	1.01208e-13	1.66126e-15	0	3.04871e-13	9.04911e-15	1.90887e-17	1.64325e-16	2.94884e-16	5.53752e-16	2.67422e-18	1.0895e-18	1.15703e-16	4.36699e-18	2.14748e-16	1.7513e-18	2.39509e-16
CH4 - non combustion - Mining of sub-bituminous coal - air	0	7.2483e-17	2.10696e-17	9.2292e-18	7.15825e-17	3.98881e-17	8.77899e-17	1.1075e-15	4.42551e-17	5.26739e-17	4.24543e-17	3.90327e-17	4.47053e-17	3.84025e-17	7.29332e-16	0	0	5.13233e-18	1.00846e-18	0	5.87223e-09	1.0163e-05	2.29417e-09	1.85606e-12	1.50482e-09	5.39733e-09	2.01241e-14	9.9045e-17	5.7176e-17	2.21951e-15	0	0	4.63711e-15	1.96528e-13	7.87858e-17	0	1.15129e-12	6.07776e-15	2.89932e-17	3.38554e-16	2.71924e-16	8.10368e-17	5.9427e-18	2.38608e-18	2.74625e-17	3.11992e-18	3.31801e-17	2.08895e-18	4.77217e-16
CH4 - non combustion - Oil refinery - air	0	2.3084e-13	2.30575e-13	1.31268e-11	4.43712e-12	1.00045e-11	1.57237e-12	1.55204e-11	7.41696e-13	3.70518e-14	9.52921e-14	3.92737e-13	5.14881e-13	2.6639e-13	1.80958e-11	0	0	1.13135e-12	3.42125e-11	0	9.94952e-17	9.94952e-17	9.94952e-17	9.94952e-17	9.94952e-17	9.94952e-17	0	8.76127e-09	7.17544e-09	5.94215e-09	0	0	2.11148e-11	9.94952e-17	5.66601e-12	0	9.94952e-17	9.94952e-17	7.6776e-12	4.78418e-12	4.98491e-12	3.95938e-12	3.69747e-12	5.13773e-13	1.56493e-12	7.87874e-13	3.17734e-11	1.30931e-12	1.16941e-11
CO2 - non combustion - Cement production - air	0	0	0	0	9.85216e-13	0	0	8.8779e-11	3.33046e-11	1.77148e-11	2.4636e-11	2.50009e-11	3.6219e-11	1.28359e-11	0	0	0	0	0	0	2.10486e-10	2.10558e-10	2.10486e-10	2.10486e-10	2.10486e-10	2.10486e-10	0	1.00018e-12	1.3108e-12	3.59181e-11	0	0	2.28571e-12	2.10486e-10	2.53276e-07	0	2.10486e-10	2.10486e-10	1.39079e-12	9.79991e-08	9.77347e-08	6.06212e-08	4.05761e-11	1.54976e-11	3.14894e-10	2.72516e-12	4.90947e-10	1.44026e-11	5.72718e-11
CO2 - non combustion - Lime production - air	0	0	0	0	3.63635e-13	0	0	3.27676e-11	1.22925e-11	6.53838e-12	9.09294e-12	9.22761e-12	1.33682e-11	4.73764e-12	0	0	0	0	0	0	7.76888e-11	7.77153e-11	7.76888e-11	7.76888e-11	7.76888e-11	7.76888e-11	0	3.69159e-13	4.83806e-13	1.32571e-11	0	0	8.43636e-13	7.76888e-11	9.3482e-08	0	7.76888e-11	7.76888e-11	5.13328e-13	3.61707e-08	3.60731e-08	2.23748e-08	1.49763e-11	5.72005e-12	1.16225e-10	1.00584e-12	1.81204e-10	5.31587e-12	2.11385e-11
CH4 - agriculture - air	0	0	0	0	0	0	0	0	8.08688e-05	2.6316e-06	1.96115e-07	4.66332e-05	5.74582e-05	3.87614e-05	0	0	0	0	0	0	0	0	0	0	0	0	0	0	0	0	0	0	0	0	0	0	0	0	0	0	0	0	0	0	0	0	0	0	0
CO2 - agriculture - peat decay - air	0	2.2081e-07	1.62647e-07	2.44985e-08	2.43549e-07	1.19938e-07	8.51989e-08	5.39846e-08	5.28145e-07	2.03348e-09	2.82796e-09	2.80423e-07	3.63842e-07	2.03699e-07	0	0	0	0	0	0	0	0	0	0	0	0	0	0	0	0	0	0	0	0	0	0	0	0	0	2.64761e-12	2.67801e-12	1.65536e-12	0	0	0	0	0	0	0
N2O - agriculture - air	0	4.76309e-06	3.47148e-06	4.65576e-07	4.84925e-06	3.68542e-06	1.69372e-06	1.14701e-06	7.43725e-06	1.13006e-06	1.81187e-06	4.15609e-06	5.35413e-06	2.79317e-06	0	0	0	0	0	0	0	0	0	0	0	0	0	0	0	0	0	0	0	0	0	0	0	0	0	4.67052e-11	4.72415e-11	2.92013e-11	0	0	0	0	0	0	0
CH4 - waste - air	0	0	0	0	0	0	0	0	0	0	0	0	0	0	0	0	0	0	0	0	0	0	0	0	0	0	0	0	0	0	0	0	0	0	0	0	0	0	0	0	0	0	0	0	0	0	0	0	0
CO2 - waste - biogenic - air	0	0	0	0	0	0	0	0	0	0	0	0	0	0	0	0	0	0	0	0	0	0	0	0	0	0	0	0	0	0	0	0	0	0	0	0	0	0	0	0	0	0	0	0	0	0	0	0	0
CO2 - waste - fossil - air	0	0	0	0	0	0	0	0	0	0	0	0	0	0	0	0	0	0	0	0	0	0	0	0	0	0	0	0	0	0	0	0	0	0	0	0	0	0	0	0	0	0	0	0	0	0	0	0	0
[truncated: 5,000 more columns]

## Sheet: Supplementary Data 5
Region	Area (km²)
Austria	83946
Belgium	30651.8
Bulgaria	111023
Cyprus	9136.69
Czech Republic	78754.7
Germany	357220
Denmark	42711.3
Estonia	45932.9
Spain	506154
Finland	335282
France	548054
Greece	130011
Croatia	55889.4
Hungary	92995.3
Ireland	69637.1
Italy	299989
Lithuania	65010.9
Luxembourg	2580.68
Latvia	64642.7
Malta	294.4
Netherlands	35566.9
Poland	311670
Portugal	91909.5
Romania	237377
Sweden	446011
Slovenia	20420.6
Slovakia	48926.5
United Kingdom	244349
United States	9.46579e+06
Japan	371207
China	9.36912e+06
Canada	9.953e+06
South Korea	97235
Brazil	8.47227e+06
India	3.15212e+06
Mexico	1.95687e+06
Russia	1.69436e+07
Australia	7.68694e+06
Switzerland	41489.3
Turkey	779943
Taiwan	36175
Norway	320869
Indonesia	1.89391e+06
South Africa	1.22136e+06
Row Asia & Pacific	2.35363e+07
Row Central & South America	1.21385e+07
Row Europe	1.21541e+06
Row Africa	2.76768e+07
Row Middle East	6.15788e+06

## Sheet: Supplementary Data 6
Region	Population in 2011
Austria	8391643
Belgium	11038264
Bulgaria	7348328
Cyprus	1124833
Czech Republic	10496088
Germany	80274983
Denmark	5570572
Estonia	1327439
Spain	46742697
Finland	5388272
France	65342780
Greece	11104899
Croatia	4280622
Hungary	9971727
Ireland	4580084
Italy	59379449
Lithuania	3028115
Luxembourg	518347
Latvia	2059709
Malta	416268
Netherlands	16693074
Poland	38063255
Portugal	10557560
Romania	20147528
Sweden	9449213
Slovenia	2052843
Slovakia	5398384
United Kingdom	63258810
United States	311556874
Japan	127833000
China	1344130000
Canada	34339328
South Korea	49936638
Brazil	197514534
India	1250288729
Mexico	115695473
Russia	142960908
Australia	22340024
Switzerland	7912398
Turkey	73443863
Taiwan	23225000
Norway	4953088
Indonesia	245116206
South Africa	52003759
Row Asia & Pacific	900461249
Row Central & South America	77157184
Row Europe	928338344
Row Africa	283449997
Row Middle East	306241972

## Sheet: Supplementary Data 7
Region	World Region	Production/Consumption	Paddy rice	Paddy rice	Paddy rice	Paddy rice	Paddy rice	Paddy rice	Paddy rice	Paddy rice	Paddy rice	Paddy rice	Paddy rice	Wheat	Wheat	Wheat	Wheat	Wheat	Wheat	Wheat	Wheat	Wheat	Wheat	Wheat	Cereal grains nec	Cereal grains nec	Cereal grains nec	Cereal grains nec	Cereal grains nec	Cereal grains nec	Cereal grains nec	Cereal grains nec	Cereal grains nec	Cereal grains nec	Cereal grains nec	Vegetables, fruit, nuts	Vegetables, fruit, nuts	Vegetables, fruit, nuts	Vegetables, fruit, nuts	Vegetables, fruit, nuts	Vegetables, fruit, nuts	Vegetables, fruit, nuts	Vegetables, fruit, nuts	Vegetables, fruit, nuts	Vegetables, fruit, nuts	Vegetables, fruit, nuts	Oil seeds	Oil seeds	Oil seeds
			Land use	Land-driven SR	Land-driven RWR	Total GHG-driven SR	CO2-driven SR	CH4-driven SR	N2O-driven SR	Total GHG-driven RWR	CO2-driven RWR	CH4-driven RWR	N2O-driven RWR	Land use	Land-driven SR	Land-driven RWR	Total GHG-driven SR	CO2-driven SR	CH4-driven SR	N2O-driven SR	GHG-driven RWR	CO2-driven RWR	CH4-driven RWR	N2O-driven RWR	Land use	Land-driven SR	Land-driven RWR	Total GHG-driven SR	CO2-driven SR	CH4-driven SR	N2O-driven SR	GHG-driven RWR	CO2-driven RWR	CH4-driven RWR	N2O-driven RWR	Land use	Land-driven SR	Land-driven RWR	Total GHG-driven SR	CO2-driven SR	CH4-driven SR	N2O-driven SR	GHG-driven RWR	CO2-driven RWR	CH4-driven RWR	N2O-driven RWR	Land use	Land-driven SR	Land-driven RWR
Austria	W Europe	production	0	0	0	0	0	0	0	0	0	0	0	991.97	40980	0.00860601	295.94	142.848	25.1711	127.921	0.00116158	0.000560686	9.87979e-05	0.000502096	1216.55	50044.9	0.0110334	315.13	120.384	34.0437	160.702	0.0012369	0.000472514	0.000133623	0.000630765	1180.49	50998.8	0.0380952	573.338	333.014	100.415	139.909	0.00225038	0.0013071	0.000394136	0.000549151	414.849	17289.7	0.00348297
Belgium	W Europe	production	0.0434304	3.2969	2.09201e-05	0.241012	0.138766	0.0973311	0.00491502	9.45983e-07	5.44662e-07	3.82029e-07	1.92917e-08	905.285	34287.7	0.0394664	2075.35	1717.99	65.5484	291.812	0.00814587	0.00674321	0.000257281	0.00114538	80.1689	2957.95	0.00208557	46.384	18.6226	3.11856	24.6428	0.000182059	7.30945e-05	1.22405e-05	9.67244e-05	1617.44	66816.3	0.130502	1382.89	785.252	196.894	400.742	0.00542791	0.00308215	0.00077282	0.00157293	45.5186	1670.43	0.000635011
Bulgaria	E Europe	production	66.3676	3048.88	0.000656309	3.56814	0.518416	0.353429	2.6963	1.40051e-05	2.03481e-06	1.38723e-06	1.05831e-05	5577.46	248400	0.0543496	1401.99	462.283	306.298	633.413	0.00550289	0.00181448	0.00120223	0.00248618	1182.79	52644.6	0.0108215	288.811	99.1364	48.8723	140.803	0.0011336	0.000389115	0.000191826	0.000552658	1365.84	60830.1	0.0128699	182.817	43.1809	37.4508	102.185	0.000717567	0.000169487	0.000146996	0.000401083	1677.67	74674.2	0.0158514
Cyprus	Middle East	production	0	0	0	0	0	0	0	0	0	0	0	47.8125	1694.46	-0.00121274	10.0716	3.38598	0.66593	6.01972	3.95317e-05	1.32901e-05	2.61381e-06	2.36277e-05	24.2886	870.739	-0.000624004	4.66564	1.38804	0.292537	2.98506	1.83129e-05	5.44813e-06	1.14822e-06	1.17165e-05	269.088	9740.72	-0.00227293	302.835	228.919	31.7162	42.1992	0.00118864	0.00089852	0.000124488	0.000165634	1.19796	41.8508	-3.32134e-05
Czech Republic	E Europe	production	0.0001056	0.00551632	1.89364e-08	0.000892977	0.00060171	0.000274573	1.66932e-05	3.50498e-09	2.36174e-09	1.07771e-09	6.55217e-11	6297.77	280348	0.0479233	1611.21	743.144	302.726	565.344	0.00632409	0.00291688	0.00118821	0.002219	1541.22	68620.8	0.0118188	390.341	178.938	74.3978	137.005	0.00153211	0.00070234	0.000292015	0.000537752	1124.25	52129.5	0.0399198	633.076	413.532	124.794	94.7498	0.00248485	0.00162313	0.000489823	0.000371898	2071.79	92269.2	0.0153535
Germany	W Europe	production	0	0	0	0	0	0	0	0	0	0	0	15019.1	615511	0.129339	5662.87	1190.37	527.06	3945.44	0.022227	0.00467226	0.00206874	0.0154861	4767.55	195152	0.0366445	1562.24	429.573	151.839	980.829	0.00613188	0.0016861	0.000595978	0.0038498	4406.04	184269	0.0976838	3299.11	2044.02	680.484	574.61	0.0129492	0.00802287	0.00267094	0.00225537	3151.49	129857	0.0374157
Denmark	W Europe	production	0.000404418	0.0275869	1.4532e-07	0.000916426	0.000537873	0.000338125	4.04274e-05	3.59702e-09	2.11118e-09	1.32716e-09	1.5868e-10	5788.89	190125	0.0693699	2633.45	751.628	798.454	1083.37	0.0103364	0.00295018	0.00313397	0.00425227	2957.95	95743.2	0.0201186	748.712	380.959	69.456	298.296	0.00293873	0.00149528	0.000272618	0.00117083	528.805	17965.5	0.0112271	285.54	153.735	38.5805	93.2244	0.00112076	0.000603419	0.00015143	0.00036591	372.023	12500.1	0.00764852
Estonia	E Europe	production	0	0	0	0	0	0	0	0	0	0	0	1133.74	51519.1	0.00482649	278.373	79.9249	24.9545	173.494	0.00109263	0.000313709	9.79475e-05	0.000680972	503.554	22883.8	0.00233645	131.002	46.9413	16.8658	67.1948	0.000514189	0.000184247	6.61991e-05	0.000263743	191.757	8773.43	0.00152622	50.8427	26.3721	6.96049	17.5102	0.00019956	0.000103512	2.73203e-05	6.87283e-05	333.161	15173.7	0.00202415
Spain	W Europe	production	1468.95	84601	-6.57912e-05	7133.61	61.1994	7015.81	56.6007	0.0279998	0.000240211	0.0275374	0.000222161	11356	641699	0.0967712	1903.41	624.196	207.901	1071.31	0.00747098	0.00245	0.000816023	0.00420495	1507.89	84984.3	0.0108135	203.989	46.7281	22.3268	134.934	0.000800667	0.00018341	8.76339e-05	0.000529623	33056.1	1.86916e+06	0.420451	10561.7	6050.77	1168.47	3342.5	0.0414554	0.0237496	0.00458631	0.0131195	889.78	52095.4	0.00597915
Finland	W Europe	production	0	0	0	0	0	0	0	0	0	0	0	2908.58	109046	0.0102595	667.071	239.384	89.2781	338.408	0.00261829	0.000939595	0.000350421	0.00132827	2698.09	101129	0.00823172	499.523	137.787	64.9439	296.792	0.00196065	0.000540822	0.000254908	0.00116492	724.831	27237.1	0.00599851	466.221	290.178	96.1909	79.8527	0.00182994	0.00113896	0.000377554	0.000313426	275.338	10102.9	0.000876061
France	W Europe	production	25.0123	1513.85	7.61151e-05	1.74167	0.563973	0.0351287	1.14257	6.83614e-06	2.21362e-06	1.37882e-07	4.48464e-06	24133.8	1.07073e+06	0.616363	6300.66	2551.76	1276.69	2472.2	0.0247304	0.0100158	0.00501109	0.00970353	4116.85	176370	0.0495716	1235.18	344.534	120.249	770.392	0.00484813	0.00135231	0.000471985	0.00302383	17460.7	814961	0.944501	7078.96	4329.65	1835.6	913.716	0.0277853	0.0169941	0.00720481	0.00358638	6443.18	275721	0.0743367
Greece	W Europe	production	268.969	16140.6	-0.00036241	31.4305	19.694	1.30108	10.4354	0.000123366	7.73e-05	5.1068e-06	4.09594e-05	2424.47	136258	-0.00897836	545.008	213.027	67.5211	264.46	0.00213918	0.000836141	0.000265024	0.00103802	384.321	21661.7	-0.00165571	88.0298	36.2888	9.23343	42.5076	0.000345521	0.000142435	3.62417e-05	0.000166844	4676.71	264578	0.0281526	3755.25	2018.96	374.284	1362	0.0147395	0.00792452	0.00146909	0.00534593	1607.86	90598.1	0.000316337
Croatia	E Europe	production	2.41102	102.821	0.00027937	37.864	34.4386	2.97946	0.445936	0.000148618	0.000135173	1.16945e-05	1.75032e-06	528.59	24858.5	0.00592859	176.698	93.8967	13.0378	69.7635	0.000693549	0.000368549	5.1174e-05	0.000273825	102.917	4893.89	0.00127465	19.6257	4.29215	2.49011	12.8434	7.70317e-05	1.68469e-05	9.77381e-06	5.0411e-05	963.338	48198.5	0.0563921	577.351	276.199	166.063	135.089	0.00226613	0.0010841	0.000651807	0.00053023	1127.41	53132.1	0.00924089
Hungary	E Europe	production	5.35339	241.296	7.33984e-05	112.765	111.257	0.47843	1.02959	0.000442607	0.000436688	1.87786e-06	4.04118e-06	2486.86	111658	0.0157529	442.333	173.533	47.9252	220.875	0.00173618	0.000681126	0.000188109	0.000866944	2780.45	124649	0.0237857	501.449	134.33	73.4354	293.684	0.00196821	0.00052725	0.000288238	0.00115273	2293.82	104713	0.0823951	1320.91	719.046	396.276	205.589	0.00518464	0.00282229	0.0015554	0.000806947	3078.99	137853	0.0321893
Ireland	W Europe	production	0	0	0	0	0	0	0	0	0	0	0	1674.68	34027.6	0.0159132	395.375	33.4702	14.8327	347.072	0.00155187	0.000131372	5.82189e-05	0.00136228	1587.5	32104	0.0138514	225.262	16.3701	5.76961	203.122	0.000884164	6.42535e-05	2.2646e-05	0.000797265	597.024	12483.8	0.00828442	250.432	144.179	21.1421	85.1111	0.00098296	0.000565911	8.29837e-05	0.000334066	216.359	4418.64	0.00217843
Italy	W Europe	production	1149.79	48304	0.00500495	6502.84	1475.46	4946.52	80.8588	0.025524	0.00579127	0.0194153	0.000317375	5777.4	280757	0.0233917	2008.88	1077.57	332.222	599.091	0.00788496	0.00422951	0.00130399	0.00235146	457.065	22184	0.00147039	160.714	38.9924	16.123	105.599	0.000630812	0.000153047	6.32837e-05	0.000414481	21332.8	1.04965e+06	0.507723	25451.2	12497.7	10507.9	2445.51	0.0998971	0.0490541	0.0412442	0.00959876	1088.43	55928.9	0.0349599
Lithuania	E Europe	production	0	0	0	0	0	0	0	0	0	0	0	5693.26	274852	0.0485842	1242.31	530.808	254.93	456.576	0.00487615	0.00208345	0.00100061	0.00179208	3409.56	163114	0.0206208	606.09	201.099	143.226	261.765	0.00237894	0.000789322	0.000562171	0.00102744	1162.3	56082.6	0.0120832	384.022	187.404	111.284	85.3341	0.00150731	0.00073557	0.000436795	0.000334941	2471.43	118537	0.0162694
Luxembourg	W Europe	production	0	0	0	0	0	0	0	0	0	0	0	108.954	4813.86	0.0119621	441.856	406.616	15.7619	19.4779	0.00173431	0.00159599	6.18663e-05	7.64519e-05	23.8616	1000.61	0.00163533	16.2207	10.5603	2.29591	3.36447	6.36671e-05	4.14498e-05	9.01158e-06	1.32057e-05	31.8253	1652.43	0.00678854	63.5356	48.008	11.2019	4.32566	0.00024938	0.000188434	4.39681e-05	1.69785e-05	18.1038	773.178	0.00123017
Latvia	E Europe	production	0.00415832	0.225944	9.87464e-07	380.664	5.26672	0.0258967	375.372	0.00149413	2.06721e-05	1.01646e-07	0.00147335	2195.48	100006	0.00645196	192.138	28.6776	5.88127	157.579	0.000754151	0.000112561	2.30843e-05	0.000618506	1363.27	62098.1	0.00441377	186.543	80.4387	9.62393	96.4801	0.00073219	0.000315726	3.77744e-05	0.000378689	416.882	19027.6	0.0021984	42.3243	10.7269	4.71019	26.8872	0.000166125	4.21036e-05	1.84877e-05	0.000105534	881.219	40134.3	0.00252753
Malta	W Europe	production	0	0	0	0	0	0	0	0	0	0	0	16.1435	382.553	-0.000105536	57.7135	43.0758	12.3621	2.27571	0.000226529	0.000169075	4.85217e-05	8.93228e-06	2.09084	73.3846	9.82808e-05	4.3923	2.68601	1.41406	0.292231	1.724e-05	1.05427e-05	5.55025e-06	1.14702e-06	50.6608	844.702	-0.00307258	40.1129	22.2001	11.1342	6.77858	0.000157445	8.71364e-05	4.37024e-05	2.66063e-05	0.0191484	0.922078	3.55494e-06
Netherlands	W Europe	production	0	0	0	0	0	0	0	0	0	0	0	699.887	24833	0.0091576	529.224	197.003	50.1437	282.078	0.00207723	0.000773247	0.000196817	0.00110717	92.3887	3539.14	0.00437964	83.4844	38.1686	11.2687	34.0471	0.00032768	0.000149814	4.42302e-05	0.000133637	3442.54	155371	0.482454	4254.96	2250.53	1034.21	970.213	0.0167009	0.00883345	0.00405934	0.00380814	15.4372	569.068	0.000419964
Poland	E Europe	production	0	0	0	0	0	0	0	0	0	0	0	12862	577589	0.0827722	4609.91	1806.47	735.939	2067.51	0.0180941	0.00709047	0.0028886	0.00811506	10690.6	479721	0.060074	2775.49	1361.91	369.109	1044.47	0.0108939	0.00534558	0.00144877	0.00409959	9241.5	418115	0.116149	6493.26	4045.43	941.545	1506.29	0.0254864	0.0158785	0.00369561	0.00591225	6437.28	288784	0.0437979
Portugal	W Europe	production	162.037	8986	7.30369e-05	22.5025	10.8742	6.2547	5.37364	8.83235e-05	4.26817e-05	2.455e-05	2.10918e-05	85.3676	4554.42	0.000651237	14.7171	4.11297	2.83878	7.76532	5.77652e-05	1.61436e-05	1.11423e-05	3.04793e-05	327.128	17862.5	0.00470316	70.5108	25.3827	15.2818	29.8463	0.000276758	9.96282e-05	5.9982e-05	0.000117148	3810.27	208346	0.104582	1409.61	710.633	253.478	445.501	0.0055328	0.00278927	0.000994915	0.00174861	32.6675	1742.79	6.91141e-05
Romania	E Europe	production	72.6721	3241.04	0.000817426	1041.52	766.755	268.738	6.02464	0.00408801	0.00300955	0.00105481	2.3647e-05	9806.86	428503	0.0910168	963.903	184.923	71.266	707.714	0.00378337	0.000725831	0.000279723	0.00277781	1803.91	78605.8	0.0170692	275.575	102.56	40.4141	132.601	0.00108165	0.000402554	0.000158628	0.000520466	3776.46	165667	0.0535626	1292.56	755.591	277.004	259.963	0.00507336	0.00296573	0.00108725	0.00102037	2532.11	110302	0.0234411
Sweden	W Europe	production	0	0	0	0	0	0	0	0	0	0	0	5919.92	200601	0.0454091	1128.76	424.284	255.112	449.366	0.00443045	0.00166534	0.00100133	0.00176378	758.792	25440.1	0.00250376	88.9195	23.1837	10.1256	55.6102	0.000349013	9.0997e-05	3.97436e-05	0.000218273	1235.75	42044.8	0.0152202	214.347	79.1706	47.5533	87.6229	0.000841322	0.000310749	0.000186649	0.000343924	1776.97	60975.7	0.00748353
Slovenia	E Europe	production	0.152068	9.00463	4.88819e-05	1.04226	0.628041	0.393502	0.0207172	4.09093e-06	2.46509e-06	1.54452e-06	8.13159e-08	186.516	8883.25	0.00238768	80.4501	24.3798	13.338	42.7322	0.000315771	9.56921e-05	5.23525e-05	0.000167726	303.886	14511.5	0.00450841	166.261	62.8496	33.7685	69.6433	0.000652584	0.000246688	0.000132543	0.000273353	300.517	14517.8	0.00931955	216.449	96.6369	56.0916	63.7207	0.000849574	0.000379305	0.000220162	0.000250107	13.8433	659.612	0.000136358
Slovakia	E Europe	production	0	0	0	0	0	0	0	0	0	0	0	1357.59	61104.4	0.0102941	333.937	161.545	46.026	126.366	0.00131072	0.000634074	0.000180654	0.000495993	1163.13	52397.3	0.0103363	270.089	114.675	47.5952	107.818	0.00106011	0.000450106	0.000186813	0.000423193	712.975	32809.6	0.0135401	157.57	70.0327	29.6614	57.8754	0.000618469	0.000274882	0.000116423	0.000227164	800.385	36078.6	0.00780626
United Kingdom	W Europe	production	0	0	0	0	0	0	0	0	0	0	0	12062.8	354246	0.111535	4721.94	1223.39	221.076	3277.47	0.0185339	0.00480188	0.000867736	0.0128643	6286.38	184012	0.0564852	2495.4	660.562	83.1522	1751.69	0.00979458	0.00259274	0.000326376	0.00687547	4344.62	139799	0.143266	2544.62	1158.75	274.674	1111.2	0.00998776	0.00454814	0.00107811	0.00436151	5748.49	168787	0.0504916
United States	N America	production	2206.62	99984.5	0.328026	9667.75	3615.65	5879.83	172.273	0.0379464	0.0141916	0.0230786	0.000676182	35421.7	1.6439e+06	1.4364	4276.42	2251.4	103.8	1921.22	0.0167852	0.00883685	0.000407419	0.00754089	27414.4	1.27457e+06	1.04753	4146.94	1137.88	76.1508	2932.91	0.0162769	0.00446622	0.000298896	0.0115118	48405.3	2.24168e+06	2.54824	18608.5	13206.6	2065.17	3336.75	0.0730392	0.0518364	0.00810591	0.0130969	30685	1.43677e+06	1.21199
Japan	Asia and Pacific	production	2.26294e-05	0.00078682	2.77975e-09	5.15566e-05	9.0742e-06	4.15206e-05	9.61839e-07	2.02362e-10	3.56167e-11	1.6297e-10	3.77527e-12	3.7124	137.087	0.000364353	4.99448	4.45168	0.221928	0.320863	1.96036e-05	1.74731e-05	8.71077e-07	1.2594e-06	5.08574	197.34	0.000502036	1.57234	0.856274	0.345467	0.370597	6.1715e-06	3.36092e-06	1.35597e-06	1.45461e-06	11465.2	436971	2.22099	15420.3	9314.27	4686.84	1419.22	0.0605255	0.036559	0.0183961	0.0055705	446.63	14979.2	0.0587276
China	Asia and Pacific	production	5807.58	460836	1.06105	26123.7	936.821	24299.6	887.273	0.102537	0.00367707	0.0953771	0.00348259	39902.9	2.54572e+06	5.01454	30332.1	5630.11	13976.7	10725.3	0.119055	0.0220985	0.0548591	0.0420975	99840.5	6.45672e+06	14.4095	90336.8	20744.4	41700.2	27892.2	0.354577	0.0814229	0.163675	0.109478	209809	1.37741e+07	31.456	200238	93170.2	38204.4	68863	0.785943	0.365698	0.149954	0.270291	23584.3	1.60483e+06	3.93576
Canada	N America	production	0.000156744	0.00919731	4.23007e-08	0.00401307	0.00296904	0.00101296	3.10721e-05	1.57515e-08	1.16536e-08	3.97593e-09	1.2196e-10	22392.7	992740	0.306833	1964.09	1128.41	157.262	678.427	0.00770917	0.00442905	0.000617263	0.00266286	1396.48	61336.6	0.0192665	174.639	100.871	16.1729	57.5952	0.000685466	0.000395922	6.34795e-05	0.000226064	36663.8	1.63082e+06	0.726407	12055	6949.89	1340.05	3765.11	0.0473167	0.0272787	0.00525978	0.0147782	11834.7	524147	0.163368
South Korea	Asia and Pacific	production	111.291	3543.14	0.0184787	358.336	32.8263	316.571	8.93843	0.00140649	0.000128845	0.00124256	3.50838e-05	37.1071	1244.2	0.0069109	3153.42	3105.66	10.2765	37.4869	0.0123773	0.0121899	4.03358e-05	0.000147138	24.7501	867.696	0.0045989	25.9088	14.9471	7.48474	3.47703	0.000101693	5.8668e-05	2.9378e-05	1.36475e-05	5338.33	197937	1.08655	10428.8	6069.08	3213.76	1145.96	0.0409336	0.0238214	0.0126142	0.00449794	75.6254	2522.68	0.0137065
Brazil	C&S America	production	906.971	142354	0.235213	965.512	44.7178	885.727	35.067	0.00378968	0.00017552	0.00347652	0.00013764	8412.86	1.18493e+06	1.86691	617.456	105.908	3.42152	508.127	0.00242355	0.000415693	1.34297e-05	0.00199442	16127.8	2.41508e+06	4.91488	8270.25	1012.2	5732.49	1525.56	0.0324611	0.00397292	0.0225003	0.00598789	33987	5.13227e+06	10.7978	3903.84	763.485	1128.25	2012.1	0.0153228	0.00299672	0.00442843	0.00789761	15046.3	2.21893e+06	4.33747
India	Asia and Pacific	production	321425	2.91252e+07	138.737	1.02661e+06	95581.9	909264	21764	4.02949	0.375164	3.56891	0.0854248	204921	1.67996e+07	44.5387	125183	67840.7	19775.7	37566.5	0.491349	0.266278	0.0776204	0.14745	164521	1.38661e+07	64.1486	58214.8	35186.6	12412.7	10615.5	0.228496	0.138109	0.0487207	0.0416664	248981	2.12357e+07	103.153	79076.6	16047.4	4697.68	58331.6	0.31038	0.0629868	0.0184386	0.228954	6967.16	590933	2.75609
Mexico	C&S America	production	0.00805123	0.828859	5.35354e-06	0.0102905	0.00313405	0.00653446	0.000621944	4.03906e-08	1.23013e-08	2.56481e-08	2.44116e-09	1247.98	60443.8	1.34435	242.898	149.934	37.8111	55.1532	0.000953387	0.000588497	0.00014841	0.000216479	157.72	11479.9	0.199248	13.7309	8.39241	1.34469	3.99381	5.38945e-05	3.29407e-05	5.27799e-06	1.56759e-05	39252.9	2.77628e+06	48.0742	6767.98	4592.81	1238.64	936.537	0.0265647	0.018027	0.00486171	0.00367595	451.518	33929.1	0.39231
Russia	E Europe	production	90.4037	4124.83	0.00221595	160.765	3.05471	156.469	1.2415	0.000631013	1.19899e-05	0.00061415	4.87295e-06	35564.2	1.93364e+06	0.40983	1644.01	481.578	226.219	936.217	0.00645284	0.00189022	0.000887923	0.0036747	9588.75	518520	0.106274	291.112	69.5178	40.0432	181.551	0.00114263	0.000272861	0.000157172	0.000712597	102507	5.45836e+06	1.33518	35841.8	29277.7	3600.01	2964.02	0.140681	0.114917	0.0141302	0.0116339	5626.8	309221	0.0665967
Australia	Asia and Pacific	production	125.887	10326.5	0.0198341	620.084	62.9237	550.73	6.43086	0.00243386	0.000246979	0.00216164	2.52415e-05	31356.4	2.37399e+06	3.31749	2187.29	404.38	213.174	1569.74	0.00858522	0.00158721	0.000836717	0.0061613	21378.3	1.61901e+06	2.48002	1665.27	372.086	216.898	1076.29	0.00653627	0.00146046	0.000851334	0.00422448	38543.3	2.83397e+06	6.09714	20269	6620.13	4812.11	8836.8	0.079557	0.0259843	0.0188878	0.0346849	5902.59	447511	0.669351
Switzerland	W Europe	production	0	0	0	0	0	0	0	0	0	0	0	54.5444	2145.66	0.00180063	57.7698	37.7079	7.62866	12.4332	0.000226749	0.000148005	2.99429e-05	4.88009e-05	47.7966	1880.64	0.00117392	37.3195	21.4222	5.08949	10.8078	0.000146481	8.40832e-05	1.99765e-05	4.2421e-05	754.948	31230.3	0.0458966	1460.44	1000.15	311.572	148.725	0.00573231	0.00392562	0.00122293	0.000583751	27.0227	1071.67	0.000402743
Turkey	Middle East	production	2.34264	101.842	4.58896e-05	22.4458	17.0753	4.92859	0.441933	8.81008e-05	6.70212e-05	1.9345e-05	1.73461e-06	293.23	12969.9	0.00762691	28.3858	7.04784	0.788794	20.5492	0.000111416	2.76631e-05	3.09606e-06	8.06567e-05	67.3384	3005.58	0.00209529	8.31516	2.89217	1.42074	4.00226	3.26374e-05	1.13519e-05	5.57646e-06	1.57091e-05	8043.2	356366	0.229862	4585.1	3511.13	239.353	834.614	0.0179967	0.0137814	0.000939471	0.0032759	153.205	6941.77	0.00571835
Taiwan	Asia and Pacific	production	0.19587	15.5975	0.000255682	0.626205	0.0790528	0.52183	0.0253214	2.45789e-06	3.10286e-07	2.04821e-06	9.93879e-08	293.189	21259	0.0311822	172.825	117.632	39.1118	16.0815	0.000678347	0.00046171	0.000153516	6.31206e-05	438.593	30110.9	0.248363	354.173	252.761	46.7307	54.6818	0.00139015	0.0009921	0.00018342	0.000214629	4714.17	373626	6.53394	5324.29	2287.57	1392.5	1644.22	0.0208981	0.00897884	0.00546563	0.00645364	63.3765	5082.81	0.106178
Norway	W Europe	production	9.60213e-07	6.47333e-05	3.13875e-10	2.85915e-05	1.7703e-05	1.0657e-05	2.31438e-07	1.12223e-10	6.94852e-11	4.18294e-11	9.08408e-13	2.80931	97.7857	2.4741e-05	1.03066	0.270438	0.329951	0.430267	4.04538e-06	1.06148e-06	1.29508e-06	1.68882e-06	1.83792	61.3921	1.09329e-05	0.438803	0.0755337	0.0830651	0.280204	1.72232e-06	2.96474e-07	3.26035e-07	1.09981e-06	597.698	21935.7	0.0241377	1208.42	609.813	515.302	83.3004	0.00474309	0.00239355	0.00202259	0.000326958	0.942211	32.6264	1.12995e-05
Indonesia	Asia and Pacific	production	9523.33	1.2099e+06	12.6396	24407	359.184	23003.5	1044.26	0.0957986	0.00140981	0.09029	0.00409879	0	0	0	0	0	0	0	0	0	0	0	29071.1	3.65373e+06	39.6003	6758.55	839.27	454.73	5464.55	0.0265276	0.00329418	0.00178484	0.0214486	3246.09	399469	4.34257	1970.48	232.319	91.931	1646.23	0.00773423	0.000911866	0.000360834	0.00646153	164.128	20349.2	0.223123
South Africa	Africa	production	0.0194897	1.53209	1.42038e-05	0.73344	0.719091	0.00823802	0.00611122	2.87879e-06	2.82247e-06	3.23346e-08	2.39869e-08	28.4533	2621.41	0.0144212	12.1767	10.7691	0.677181	0.730471	4.77943e-05	4.22692e-05	2.65797e-06	2.86714e-06	430.159	39775.8	0.213239	71.1604	49.5971	4.14721	17.4161	0.000279308	0.000194671	1.6278e-05	6.83591e-05	14119.7	1.23937e+06	6.95798	25614.5	22493.4	1889.27	1231.79	0.100538	0.0882878	0.0074155	0.00483485	1060.04	98505.9	0.532999
Row Asia & Pacific	Asia and Pacific	production	86743.2	9.01741e+06	115.955	244560	8947.28	231167	4445.69	0.959909	0.0351185	0.907341	0.0174495	105305	5.63081e+06	11.7463	21809.2	13690.6	1553.63	6564.95	0.0856022	0.0537364	0.00609808	0.0257678	30167.3	2.30337e+06	24.3716	8020.3	2549.19	3105.88	2365.23	0.0314801	0.0100057	0.0121907	0.00928365	166388	1.32059e+07	156.234	77561.4	34520.6	12277.9	30762.9	0.304432	0.135495	0.0481915	0.120746	33756	2.83887e+06	32.6298
Row Central & South America	C&S America	production	22913.6	3.16772e+06	35.0203	53306.2	904.872	51678.1	723.228	0.20923	0.00355167	0.202839	0.00283871	10177.6	810156	12.4749	1701.86	682.383	403.88	615.598	0.00667989	0.00267839	0.00158525	0.00241626	24005.7	2.7365e+06	42.2417	4904.28	1397.09	2247.42	1259.77	0.0192495	0.00548365	0.00882124	0.00494466	106197	1.23232e+07	196.558	28621.4	12584.9	7705.04	8331.4	0.11234	0.0493966	0.0302427	0.0327012	30845	3.35909e+06	43.8094
Row Europe	E Europe	production	310.984	13495.1	0.00636701	663.422	374.623	251.929	36.8706	0.00260397	0.00147041	0.000988833	0.000144719	17512.3	915261	0.221402	2727.94	907.283	428.522	1392.14	0.0107073	0.00356113	0.00168197	0.00546421	14702.9	762535	0.235518	2511.26	803.01	587.303	1120.95	0.00985682	0.00315186	0.00230519	0.00439977	43843.8	2.26971e+06	0.689118	13876.5	5852.35	2866.9	5157.29	0.0544661	0.0229708	0.0112527	0.0202426	15558.7	813651	0.165075
Row Africa	Africa	production	34461.3	3.06863e+06	10.6857	45829.2	489.351	44581	758.898	0.179882	0.00192073	0.174983	0.00297871	32866.4	2.44211e+06	19.9249	3652.35	1008.99	1535.59	1107.76	0.0143357	0.00396035	0.00602728	0.00434802	161965	1.37758e+07	55.8878	9083.57	282.781	2989.47	5811.32	0.0356535	0.00110993	0.0117338	0.0228097	585805	5.04494e+07	206.608	46274.4	3012.46	5913.67	37348.2	0.181629	0.0118241	0.0232115	0.146594	45478.7	3.90559e+06	15.5073
Row Middle East	Middle East	production	3158.03	89804.5	0.276661	15296.6	2088.16	13014.7	193.772	0.0600399	0.00819613	0.0510832	0.000760564	29784.3	816155	2.50597	2808.62	738.211	193.13	1877.28	0.011024	0.00289752	0.000758047	0.00736842	12907.2	355688	1.44077	2576.62	1206.93	407.329	962.36	0.0101134	0.00473725	0.00159879	0.00377731	78133.7	1.87605e+06	7.71987	31223.5	17896.8	3119.23	10207.5	0.122554	0.0702457	0.0122431	0.0400651	2443.86	69044.8	0.247617
Austria	W Europe	consumption	6.14415	617.35	0.00711467	18.7851	1.13571	17.2759	0.373511	7.37326e-05	4.45773e-06	6.78088e-05	1.46605e-06	792.252	35304	0.0105738	198.951	91.3389	20.8047	86.807	0.000780891	0.00035851	8.16596e-05	0.000340722	2496.32	109527	0.0436209	569.588	199.67	75.7709	294.147	0.00223566	0.000783716	0.000297405	0.00115454	3381.34	218037	0.994699	1441.04	794.448	285.751	360.837	0.00565614	0.00311825	0.00112159	0.0014163	1880.75	95523.9	0.108844
Belgium	W Europe	consumption	0.0670659	4.66864	2.09901e-05	0.261564	0.142886	0.112633	0.00604485	1.02665e-06	5.60836e-07	4.4209e-07	2.37263e-08	1784.65	75806.7	0.0545447	1479.03	1063.87	80.8427	334.317	0.00580526	0.00417574	0.000317312	0.00131221	59.1384	3032.56	0.00961121	16.2435	5.31649	2.27755	8.64947	6.37566e-05	2.08675e-05	8.93951e-06	3.39496e-05	6330.03	509913	3.87202	1630.13	712.561	288.113	629.459	0.00639835	0.00279684	0.00113086	0.00247066	1994.73	119006	0.322592
Bulgaria	E Europe	consumption	65.7032	3084.44	0.000593567	7.95317	2.30049	2.9605	2.69218	3.12166e-05	9.02953e-06	1.16201e-05	1.05669e-05	814.362	37471.8	0.0192688	189.271	69.404	36.1969	83.6697	0.000742897	0.000272414	0.000142075	0.000328408	171.919	8056.34	0.00425849	32.0833	10.5718	5.35171	16.1598	0.000125928	4.14947e-05	2.10057e-05	6.3428e-05	1886.42	91221.6	0.13773	554.853	268.448	82.9244	203.481	0.00217782	0.00105367	0.000325482	0.000798672	1038.73	53122	0.0813315
Cyprus	Middle East	consumption	0.0391594	2.34993	-5.27632e-08	0.00457638	0.00286735	0.000189727	0.0015193	1.79625e-08	1.12545e-08	7.4469e-10	5.96333e-09	353.811	18313.4	0.0268741	65.7861	35.8893	6.89075	23.0061	0.000258214	0.000140867	2.70465e-05	9.03e-05	134.74	6695.19	0.00198738	18.6231	6.00283	2.67126	9.94904	7.30967e-05	2.35614e-05	1.04848e-05	3.90505e-05	128.093	4872.52	0.00420257	130.365	96.162	13.9396	20.2634	0.000511689	0.000377441	5.47137e-05	7.9535e-05	40.0772	2550.03	0.00638917
Czech Republic	E Europe	consumption	0.620938	54.5255	0.000472768	1.35725	0.0968018	1.22862	0.0318292	5.32728e-06	3.79952e-07	4.8224e-06	1.24931e-07	4469.72	198973	0.0340137	1143.5	527.408	214.797	401.291	0.00448828	0.0020701	0.000843088	0.00157509	1201.84	53536	0.00983885	304.28	139.335	57.95	106.996	0.00119432	0.000546896	0.000227457	0.000419963	2685.14	178103	0.821232	1067.81	594.222	207.256	266.333	0.00419121	0.00233235	0.000813491	0.00104537	1827.98	83580.7	0.0385046
Germany	W Europe	consumption	4.73307	355.854	0.0023647	14.5214	2.10903	12.0867	0.325663	5.69974e-05	8.27806e-06	4.74411e-05	1.27824e-06	20611	872937	0.253766	7428.85	2259.95	786.702	4382.19	0.0291586	0.00887044	0.00308784	0.0172003	6963.72	294755	0.215279	2080.63	625.401	224.798	1230.43	0.00816658	0.00245473	0.000882342	0.00482951	26820.6	1.67669e+06	8.57293	12153.6	6569.99	2281.62	3301.93	0.0477033	0.0257876	0.00895549	0.0129603	20653.7	1.38111e+06	8.39888
Denmark	W Europe	consumption	0.000404418	0.0275869	1.4532e-07	0.000916426	0.000537873	0.000338125	4.04274e-05	3.59702e-09	2.11118e-09	1.32716e-09	1.5868e-10	5735.87	197635	0.0771961	2361.98	687.986	687.677	986.312	0.00927087	0.00270038	0.00269917	0.00387133	2976.92	99577.6	0.0400551	744.391	365.033	71.2862	308.071	0.00292177	0.00143277	0.000279802	0.00120919	1247.29	81639.8	0.332645	503.407	257.177	99.0373	147.193	0.0019759	0.00100943	0.000388727	0.000577741	2083.9	155228	0.9622
Estonia	E Europe	consumption	0.0661803	3.39054	1.15848e-07	0.342986	0.0363009	0.303276	0.00340898	1.34624e-06	1.42483e-07	1.19038e-06	1.33804e-08	827.816	37568.8	0.00361227	202.675	58.364	18.2463	126.065	0.000795512	0.000229082	7.16175e-05	0.000494813	305.857	13913.2	0.00144381	74.8258	27.0277	9.48522	38.3129	0.000293695	0.000106085	3.723e-05	0.00015038	445.009	29683.7	0.116164	93.2724	41.2578	15.5355	36.4791	0.000366099	0.000161939	6.09778e-05	0.000143182	26.6934	2021.57	0.0131154
Spain	W Europe	consumption	1464.41	84505.5	0.00355908	7061.08	63.8534	6940.68	56.5469	0.0277151	0.000250628	0.0272425	0.000221949	23480.1	1.22041e+06	0.282407	3960.21	1316.98	543.831	2099.41	0.015544	0.0051692	0.00213456	0.00824028	1340.6	75034.2	0.031716	199.191	49.4604	27.5688	122.162	0.000781836	0.000194135	0.000108209	0.000479492	28551.3	1.93246e+06	5.48583	7887.12	4139	1039.11	2709.01	0.0309573	0.0162458	0.00407855	0.010633	1186.53	75217.6	0.257318
Finland	W Europe	consumption	0.0109622	0.56122	3.058e-08	0.0434768	0.00666225	0.0362112	0.0006033	1.70648e-07	2.61497e-08	1.42131e-07	2.36798e-09	2545.27	95632.1	0.0101585	585.009	210.48	78.2213	296.308	0.00229619	0.000826143	0.000307023	0.00116302	2468.55	92588.9	0.00757847	456.612	126.07	59.3502	271.192	0.00179222	0.000494831	0.000232952	0.00106444	1670.66	76208.1	0.160654	842.653	486.457	165.539	190.657	0.00330746	0.00190937	0.000649748	0.000748338	928.549	46108.4	0.130129
France	W Europe	consumption	43.9212	2744.15	0.0111631	182.133	20.6201	159.235	2.27759	0.000714881	8.09349e-05	0.000625006	8.93965e-06	17022.2	754124	0.423246	4714.17	1999.8	879.228	1835.14	0.0185034	0.00784932	0.00345101	0.00720303	2039.63	87859.5	0.0317421	610.207	170.444	60.2307	379.532	0.00239509	0.000669001	0.000236409	0.00148968	49014.7	3.44527e+06	12.3879	11494.4	5664.09	2343.31	3487.01	0.0451161	0.0222319	0.0091976	0.0136867	11241	592664	1.52665
Greece	W Europe	consumption	263.559	15777.7	-0.00032266	42.7171	21.8728	10.5494	10.2948	0.000167667	8.5852e-05	4.14068e-05	4.04078e-05	5961.45	298583	0.206534	1051.63	452.87	147.872	450.889	0.00412771	0.00177754	0.000580404	0.00176976	3529.86	176116	0.0577947	570.102	191.214	91.5304	287.357	0.00223768	0.000750526	0.000359262	0.00112789	5586.73	332065	0.960661	3345.56	1780.5	384.014	1181.05	0.0131315	0.00698856	0.00150727	0.00463567	1598.79	90922.8	0.0175466
Croatia	E Europe	consumption	2.46254	106.968	0.000296727	38.0815	34.4491	3.17918	0.45324	0.000149472	0.000135214	1.24784e-05	1.77899e-06	509.768	23975.6	0.00573123	170.198	90.3798	12.6087	67.2091	0.000668034	0.000354745	4.94899e-05	0.000263799	2.52061	119.746	3.76407e-05	0.477212	0.109675	0.0642965	0.303241	1.87308e-06	4.30478e-07	2.52367e-07	1.19023e-06	1145.61	60549.7	0.132915	646.374	312.302	177.001	157.072	0.00253705	0.0012258	0.000694737	0.000616515	1314.17	64943.1	0.0480805
Hungary	E Europe	consumption	6.30776	297.92	7.18542e-05	112.3	110.406	0.833464	1.06084	0.000440784	0.000433349	3.27139e-06	4.16386e-06	237.66	10638	0.00164805	48.0666	19.9636	5.69957	22.4035	0.000188664	7.8358e-05	2.23711e-05	8.79348e-05	196.61	8888.97	0.00350712	36.1944	10.3025	5.42747	20.4644	0.000142065	4.0438e-05	2.13031e-05	8.03236e-05	2456.58	115886	0.135587	1353.88	732.69	380.331	240.858	0.00531404	0.00287585	0.00149282	0.000945378	87.8574	3942.54	0.000974204
Ireland	W Europe	consumption	111.552	11458.1	0.144845	306.167	11.3253	289.139	5.70278	0.00120172	4.44524e-05	0.00113489	2.23837e-05	1656.04	39743	0.0169011	463.726	76.7797	30.2961	356.65	0.00182015	0.000301364	0.000118914	0.00139987	1677.53	77625.3	0.0544629	387.875	116.734	65.6172	205.524	0.00152243	0.000458185	0.000257551	0.000806692	1280.36	89899.8	0.512987	510.186	249.762	82.1336	178.29	0.0020025	0.00098033	0.000322378	0.000699796	370.575	17658.4	0.0801347
Italy	W Europe	consumption	1131.58	47667.4	0.00532871	6377.21	1456.21	4841.56	79.4403	0.0250309	0.00571571	0.0190034	0.000311807	24676.2	1.23417e+06	1.02246	5016.6	2321.71	721.323	1973.56	0.0196904	0.00911285	0.00283123	0.00774633	774.875	40992.8	0.0449335	193.011	52.8672	23.7208	116.423	0.000757578	0.000207506	9.31054e-05	0.000456967	31506.5	1.81212e+06	7.13642	26702.2	13285.1	9943.36	3473.79	0.104808	0.0521447	0.0390282	0.0136348	1154.16	63092.4	0.12482
Lithuania	E Europe	consumption	0	0	0	0	0	0	0	0	0	0	0	5173.66	248927	0.0437425	1079.59	452.097	214.547	412.946	0.00423744	0.00177451	0.000842106	0.00162083	3766.61	181632	0.027059	644.235	215.751	145.438	283.046	0.00252866	0.000846835	0.000570852	0.00111097	919.373	53079.4	0.196925	389.671	206.228	77.3521	106.091	0.00152948	0.000809457	0.000303611	0.000416412	2838.39	168780	0.774099
Luxembourg	W Europe	consumption	0.133503	7.78446	4.11695e-07	0.0908806	0.0215728	0.0629167	0.00639106	3.56711e-07	8.46745e-08	2.46951e-07	2.50852e-08	157.256	7043.76	0.00659804	107.029	77.7317	7.11185	22.1853	0.000420094	0.000305101	2.79144e-05	8.70783e-05	46.7475	2583.45	0.0120458	13.0473	5.61047	2.19635	5.24048	5.12113e-05	2.20214e-05	8.6208e-06	2.05691e-05	1577.26	127899	0.982173	375.099	157.196	62.3981	155.504	0.00147228	0.000617003	0.000244916	0.000610362	1478.66	94507.6	0.379381
Latvia	E Europe	consumption	0.00415832	0.225944	9.87464e-07	380.664	5.26672	0.0258967	375.372	0.00149413	2.06721e-05	1.01646e-07	0.00147335	1436.19	73066.8	0.0486257	176.798	76.7376	18.4042	81.6559	0.00069394	0.000301199	7.22375e-05	0.000320504	2081.06	97810	0.0133065	248.89	93.4617	23.1063	132.322	0.000976907	0.000366842	9.06935e-05	0.000519372	179.477	8903.98	0.0168124	54.9586	27.0672	10.5456	17.3458	0.000215715	0.00010624	4.13921e-05	6.80831e-05	225.292	10714.7	0.00912826
Malta	W Europe	consumption	0.00731879	0.209944	6.30006e-07	0.035559	0.00492274	0.030186	0.000450272	1.39571e-07	1.9322e-08	1.18482e-07	1.76734e-09	46.7836	1773.55	0.000116092	60.9445	43.4283	12.6431	4.87313	0.00023921	0.000170458	4.96248e-05	1.91273e-05	4.49281	192.631	0.000160023	4.35881	2.49927	1.32043	0.539113	1.71086e-05	9.80977e-06	5.18275e-06	2.11604e-06	68.5294	2113.11	0.00605837	49.6257	27.0184	13.2388	9.36848	0.000194783	0.000106049	5.19629e-05	3.67718e-05	0.0120105	0.578357	2.22977e-06
Netherlands	W Europe	consumption	5.31085	685.938	0.00746884	12.824	0.4458	12.1918	0.186373	5.03347e-05	1.74979e-06	4.78534e-05	7.31522e-07	1997.81	86792.4	0.0640801	765.72	355.088	71.487	339.145	0.00300549	0.00139374	0.00028059	0.00133116	19.0773	961.979	0.00273572	7.282	2.7701	1.14247	3.36943	2.85822e-05	1.08728e-05	4.48426e-06	1.32252e-05	10025.8	785783	5.78131	2855.61	1370.45	425.465	1059.7	0.0112084	0.00537907	0.00166997	0.00415939	842.187	59527.9	0.283661
Poland	E Europe	consumption	0	0	0	0	0	0	0	0	0	0	0	13209.6	593988	0.0977526	4550.77	1781.14	722.316	2047.32	0.017862	0.00699105	0.00283513	0.00803584	10184	457251	0.063141	2641.45	1294.58	351.914	994.948	0.0103678	0.00508131	0.00138128	0.00390522	9327.65	485544	1.03323	5788.63	3514.12	877.423	1397.09	0.0227207	0.0137931	0.00344393	0.00548366	14320.8	722144	0.841543
Portugal	W Europe	consumption	160.697	8911.58	7.24868e-05	22.4548	10.7965	6.3285	5.32977	8.81363e-05	4.2377e-05	2.48397e-05	2.09196e-05	66.9413	3313.77	0.000972596	12.775	4.37092	1.92234	6.48171	5.01424e-05	1.71561e-05	7.54529e-06	2.5441e-05	2804.55	155826	0.222153	543.804	169.115	117.716	256.973	0.00213446	0.000663783	0.000462041	0.00100863	4531.43	301848	0.825165	1538.49	777.755	272.237	488.501	0.00603866	0.00305273	0.00106854	0.00191739	537.938	32940.3	0.169405
Romania	E Europe	consumption	125.996	5672.75	0.00735945	1235.7	830.126	395.699	9.87981	0.0048502	0.00325829	0.00155314	3.87788e-05	6891.69	301309	0.0647162	685.128	133.721	52.2027	499.204	0.00268916	0.000524863	0.000204898	0.0019594	2182.56	106912	0.0324682	381.232	124.261	76.4153	180.556	0.00149635	0.000487729	0.000299934	0.000708691	3758.68	165445	0.0658457	1319.87	771.039	278.471	270.357	0.00518055	0.00302637	0.00109301	0.00106117	50.1255	2446.48	0.00268238
Sweden	W Europe	consumption	0.168441	7.07639	7.33209e-07	0.952646	0.216151	0.724649	0.0118456	3.73918e-06	8.48403e-07	2.84429e-06	4.64944e-08	7055.5	265290	0.168164	1448.66	608.026	280.03	560.6	0.00568605	0.00238653	0.00109913	0.00220038	518.969	17488.5	0.00262292	63.0327	16.8361	7.12114	39.0755	0.000247407	6.60825e-05	2.79509e-05	0.000153373	3277.06	189676	1.0211	1220.22	613.958	234.301	371.959	0.00478942	0.00240982	0.000919645	0.00145996	2376.65	95677.7	0.22162
Slovenia	E Europe	consumption	0.759794	70.5033	0.000825174	2.83245	0.722682	2.05739	0.0523804	1.11175e-05	2.83656e-06	8.07535e-06	2.05596e-07	474.01	21841	0.00442266	132.538	46.5362	18.6659	67.3355	0.000520217	0.000182657	7.32647e-05	0.000264295	533.469	24933.4	0.00747669	207.018	74.3613	39.6588	92.998	0.000812556	0.000291872	0.000155663	0.000365022	945.632	51794.7	0.249847	477.594	235.738	107.425	134.431	0.00187458	0.000925283	0.000421649	0.000527649	1739.3	181406	2.2732
Slovakia	E Europe	consumption	0.155561	8.27335	2.8969e-06	0.718033	0.169657	0.540332	0.00804391	2.81832e-06	6.65913e-07	2.12083e-06	3.15727e-08	779.784	35092	0.005911	191.652	92.5481	26.4949	72.6088	0.000752243	0.000363256	0.000103994	0.000284993	2101.16	94453.2	0.0188516	433.078	155.116	69.2458	208.716	0.00169985	0.00060884	0.000271793	0.000819219	1792.81	115534	0.403156	573.879	299.996	109.633	164.25	0.0022525	0.0011775	0.000430317	0.000644689	2587.71	119424	0.0524351
United Kingdom	W Europe	consumption	9.44151	724.331	0.00538904	33.7537	2.45186	30.8167	0.485135	0.000132485	9.62368e-06	0.000120957	1.90418e-06	14338.6	479708	0.258134	4858.7	1436.28	256.582	3165.84	0.0190707	0.00563746	0.0010071	0.0124261	10007.4	391325	1.20071	3064.16	793.154	195.723	2075.28	0.012027	0.00311317	0.000768224	0.00814559	34038.7	2.56055e+06	14.5726	10481.8	5123.89	1544.81	3813.08	0.0411415	0.0201115	0.00606344	0.0149665	12112.8	723013	2.92251
United States	N America	consumption	1662.42	75373.6	0.248006	7282.18	2722.7	4429.72	129.767	0.0285829	0.0106867	0.0173869	0.00050934	917.387	40491.2	0.0268945	88.4604	47.9898	7.15871	33.3118	0.000347211	0.000188363	2.80983e-05	0.000130751	20073.5	939218	0.926528	3034.62	844.705	68.4219	2121.49	0.011911	0.00331551	0.000268559	0.00832697	94083.9	6.36895e+06	56.8558	29221.5	18137.8	4216.38	6867.31	0.114696	0.0711917	0.0165495	0.0269545	95.7775	5367.42	0.0174575
Japan	Asia and Pacific	consumption	0.00120549	0.0572756	1.94834e-07	0.00521532	0.00189151	0.00323045	9.3353e-05	2.04704e-08	7.42429e-09	1.26797e-08	3.66415e-10	20.7119	1086.97	0.00134692	6.5588	5.10368	0.298491	1.15664	2.57436e-05	2.00322e-05	1.17159e-06	4.53985e-06	21.3697	1147.15	0.00326486	4.1714	1.55852	0.730878	1.882	1.63729e-05	6.11727e-06	2.86874e-06	7.38694e-06	21532.5	1.2135e+06	10.6415	20318.3	11564.6	5493.66	3259.98	0.0797502	0.0453917	0.0215629	0.0127956	3344.97	178194	0.484933
China	Asia and Pacific	consumption	5979.81	478770	1.29269	26607.2	954.515	24756.7	895.976	0.104435	0.00374652	0.0971714	0.00351675	60185.8	4.0102e+06	6.9236	32175.9	6348.09	14068	11759.9	0.126292	0.0249166	0.0552175	0.046158	99778.2	6.45267e+06	14.4012	90267.6	20728.7	41667.5	27871.5	0.354305	0.081361	0.163547	0.109397	222455	1.48497e+07	47.9488	202057	93870.2	38232.1	69954.4	0.793083	0.368445	0.150063	0.274575	50179	3.82068e+06	14.2461
Canada	N America	consumption	0.000156744	0.00919731	4.23007e-08	0.00401307	0.00296904	0.00101296	3.10721e-05	1.57515e-08	1.16536e-08	3.97593e-09	1.2196e-10	7484.85	332336	0.109453	664.743	380.456	51.5784	232.709	0.00260915	0.00149331	0.000202448	0.000913395	95.8389	4705.5	0.00853227	14.2897	4.14824	0.614694	9.5268	5.60879e-05	1.62821e-05	2.4127e-06	3.73932e-05	28988.1	1.57537e+06	6.49981	9173.78	5268.21	1131.93	2773.63	0.0360075	0.020678	0.00444289	0.0108867	6950.51	401155	1.58374
South Korea	Asia and Pacific	consumption	111.29	3543.09	0.0184784	358.331	32.8258	316.567	8.93831	0.00140647	0.000128843	0.00124254	3.50833e-05	226.069	12869.7	0.0199731	3123.26	3066.01	11.2617	45.984	0.0122589	0.0120343	4.42027e-05	0.00018049	178.372	9633.6	0.0250664	50.632	23.5411	9.43778	17.6531	0.000198733	9.24001e-05	3.70438e-05	6.92894e-05	8587.64	455521	3.93487	11943.4	6744.65	3449.47	1749.29	0.0468785	0.0264731	0.0135393	0.00686605	111.363	5319.17	0.0267636
Brazil	C&S America	consumption	1033.66	156232	0.674444	1504.8	47.9888	1419.11	37.6959	0.0059064	0.000188359	0.00557009	0.000147958	3753.62	527041	0.858564	277.933	48.6884	2.53653	226.708	0.0010909	0.000191105	9.95602e-06	0.000889839	13585	2.03391e+06	4.15489	6963.04	852.568	4825.87	1284.6	0.0273303	0.00334637	0.0189418	0.0050421	22411.2	3.38387e+06	7.12509	2575.13	504.003	744.116	1327.01	0.0101075	0.00197824	0.00292069	0.00520859	6352.53	931303	1.86296
India	Asia and Pacific	consumption	321354	2.91188e+07	138.706	1.02638e+06	95560.6	909062	21759.2	4.0286	0.37508	3.56811	0.0854058	204659	1.6778e+07	44.4815	125022	67753.3	19750.2	37518.1	0.490716	0.265935	0.0775204	0.14726	162929	1.3728e+07	63.6281	57487.3	34713.3	12270.4	10503.6	0.225641	0.136251	0.0481621	0.0412271	281150	2.37231e+07	115.739	83807.4	18276.8	5679.18	59851.4	0.328948	0.0717375	0.0222911	0.23492	2925.95	243076	1.12137
Mexico	C&S America	consumption	72.8143	3299.3	0.0108242	319.017	119.31	194.023	5.6847	0.00125216	0.000468296	0.000761551	2.23127e-05	572.355	27721.1	0.616551	111.399	68.7634	17.3411	25.2946	0.000437247	0.0002699	6.80648e-05	9.92828e-05	0	0	0	0	0	0	0	0	0	0	0	16711.4	1.18503e+06	20.1137	2957.46	1985.83	536.995	434.63	0.0116082	0.0077945	0.00210773	0.00170594	8526.75	439959	1.32625
Russia	E Europe	consumption	90.3576	4122.73	0.00221482	160.683	3.05315	156.389	1.24087	0.000630691	1.19838e-05	0.000613837	4.87046e-06	11326.5	612637	0.474575	1080.09	555.199	101.501	423.387	0.0042394	0.00217918	0.000398398	0.00166181	4867.13	263188	0.0540801	147.954	35.3599	20.3622	92.2322	0.000580728	0.000138789	7.99227e-05	0.000362016	138658	7.71149e+06	17.9157	49370.6	36128.8	5583.25	7658.52	0.193782	0.141807	0.0219145	0.0300601	3691.97	205230	0.103296
Australia	Asia and Pacific	consumption	125.972	10335.9	0.0199599	620.203	62.9195	550.847	6.43656	0.00243433	0.000246962	0.0021621	2.52638e-05	3474.49	262976	0.367616	242.815	45.1869	23.6477	173.98	0.000953059	0.000177361	9.28183e-05	0.00068288	18725	1.41821e+06	2.18248	1460.38	326.537	190.864	942.98	0.00573207	0.00128167	0.000749149	0.00370125	35023	2.58249e+06	7.3358	18223.4	6130.32	4220.27	7872.79	0.0715277	0.0240618	0.0165648	0.0309011	939.49	71247.8	0.107969
Switzerland	W Europe	consumption	0	0	0	0	0	0	0	0	0	0	0	0	0	0	0	0	0	0	0	0	0	0	0	0	0	0	0	0	0	0	0	0	0	3954.07	265417	1.25977	2438.49	1483.75	498.166	456.567	0.00957118	0.00582381	0.00195533	0.00179205	11.9103	519.125	0.000688584
Turkey	Middle East	consumption	1.12355	49.5148	2.68326e-05	10.2535	7.70634	2.3464	0.200763	4.02455e-05	3.02478e-05	9.20973e-06	7.88004e-07	256.809	11461.1	0.00703237	24.9	6.37557	0.772884	17.7516	9.77339e-05	2.50245e-05	3.03361e-06	6.96759e-05	49.0116	2274.03	0.00211966	6.02723	2.06461	1.05926	2.90335	2.36572e-05	8.10371e-06	4.15766e-06	1.13958e-05	4144.93	237992	1.28993	1723.7	1097.2	181.368	445.133	0.0067656	0.00430655	0.00071188	0.00174717	63.4929	3602.56	0.010927
Taiwan	Asia and Pacific	consumption	35.8208	3723.76	0.0478839	100.991	3.69479	95.4607	1.83586	0.000396396	1.45023e-05	0.000374688	7.20583e-06	2039.02	148454	0.197494	331.393	178.505	47.1576	105.73	0.00130073	0.000700641	0.000185096	0.000414996	3363.19	213737	0.778012	739.438	358.156	96.7436	284.538	0.00290233	0.00140578	0.000379724	0.00111683	9835.54	769516	10.2371	6614.6	2899.54	1417.71	2297.36	0.0259627	0.0113808	0.00556457	0.00901724	68.5973	6390.58	0.024784
Norway	W Europe	consumption	9.60213e-07	6.47333e-05	3.13875e-10	2.85915e-05	1.7703e-05	1.0657e-05	2.31438e-07	1.12223e-10	6.94852e-11	4.18294e-11	9.08408e-13	0.00679422	0.236491	5.98353e-08	0.00249261	0.000654046	0.000797975	0.00104059	9.78361e-09	2.56716e-09	3.13209e-09	4.08435e-09	0.0489972	1.63665	2.91461e-07	0.011698	0.00201365	0.00221443	0.00746996	4.59154e-08	7.90369e-09	8.69177e-09	2.932e-08	3353.91	229740	1.32527	2209.16	1122.09	691.91	395.163	0.00867106	0.00440425	0.00271578	0.00155104	201.526	19912	0.0414598
Indonesia	Asia and Pacific	consumption	9523.33	1.2099e+06	12.6396	24407	359.184	23003.5	1044.26	0.0957986	0.00140981	0.09029	0.00409879	156.215	10772.1	0.0143987	13.2932	4.41191	1.10619	7.77509	5.21765e-05	1.7317e-05	4.34185e-06	3.05176e-05	35220.9	4.22466e+06	45.6712	8325.09	1435.03	1010.03	5880.03	0.0326764	0.00563256	0.00396443	0.0230794	6700.5	622990	5.98437	3680.8	1152.77	460.13	2067.9	0.0144473	0.00452469	0.00180603	0.00811662	0.858212	55.7208	0.000299571
South Africa	Africa	consumption	0.0201133	1.59661	1.49987e-05	0.734561	0.718465	0.0099567	0.00613891	2.88319e-06	2.82001e-06	3.90805e-08	2.40955e-08	1.00611	70.1126	0.000567858	0.119875	0.0420478	0.0221177	0.0557098	4.70516e-07	1.6504e-07	8.6813e-08	2.18664e-07	0	0	0	0	0	0	0	0	0	0	0	12911.6	1.12347e+06	6.27931	21509.2	18766.4	1603.62	1139.25	0.0844249	0.073659	0.00629429	0.00447163	725.063	66676.1	0.361362
Row Asia & Pacific	Asia and Pacific	consumption	85379.8	8.87567e+06	114.133	240716	8806.64	227533	4375.81	0.944821	0.0345665	0.89308	0.0171753	115066	6.44277e+06	12.1091	20960.1	12565.1	1524.05	6870.99	0.0822696	0.0493187	0.00598197	0.026969	32260	2.54424e+06	26.1765	8539.17	2739.12	3324.95	2475.1	0.0335167	0.0107512	0.0130506	0.0097149	124034	9.6196e+06	100.081	55526	24700.4	8777.44	22048.2	0.217942	0.0969502	0.0344519	0.0865404	43152.1	3.54582e+06	33.2658
Row Central & South America	C&S America	consumption	23200	3.17156e+06	34.6276	54597.6	1594.71	52249.6	753.336	0.214298	0.00625932	0.205082	0.00295688	26358.9	1.50034e+06	10.9078	3409.04	1616.62	429.439	1362.97	0.0133806	0.00634533	0.00168557	0.00534974	20805.3	2.13605e+06	29.1808	4214.58	1156.81	1754.19	1303.58	0.0165424	0.00454054	0.00688529	0.0051166	76253.2	8.6735e+06	133.484	20775.8	9229.21	5422.64	6123.95	0.0815461	0.0362251	0.0212842	0.0240368	12336.3	1.34344e+06	17.5211
Row Europe	E Europe	consumption	310.929	13493	0.00637146	663.307	374.551	251.893	36.8637	0.00260351	0.00147013	0.000988691	0.000144692	8251.89	431275	0.104327	1285.42	427.517	201.921	655.98	0.00504533	0.00167803	0.000792551	0.00257475	5715.51	296423	0.0915552	976.211	312.157	228.304	435.75	0.00383168	0.00122523	0.000896105	0.00171034	41307.9	2.16103e+06	1.9981	13497.5	5902.65	2692.86	4902.01	0.0529785	0.0231682	0.0105696	0.0192407	2835.33	148276	0.0300923
Row Africa	Africa	consumption	34460.4	3.06855e+06	10.6854	45828.1	489.34	44579.9	758.879	0.179878	0.00192069	0.174978	0.00297864	50940.7	3.43284e+06	22.2531	6189.8	2178.81	1847.65	2163.33	0.0242953	0.00855194	0.00725213	0.0084912	163790	1.39355e+07	57.8098	9732.35	478.369	3255.15	5998.83	0.0382	0.00187762	0.0127766	0.0235457	462129	3.9727e+07	163.122	37645.1	3164.78	4819.39	29660.9	0.147759	0.0124219	0.0189163	0.116421	38018.9	3.26497e+06	12.9637
Row Middle East	Middle East	consumption	4263.29	203499	1.68351	18450.6	2230.69	15968.2	251.775	0.0724197	0.00875559	0.0626759	0.000988229	54829.4	2.2494e+06	4.03295	5146.54	1750.12	413.545	2982.88	0.0202004	0.00686929	0.00162319	0.011708	24346.7	1.1423e+06	4.70681	4418.3	1716.95	995.464	1705.89	0.0173421	0.00673912	0.00390725	0.0066957	58307.5	2.17893e+06	10.6895	22865.4	12564.2	2490.59	7810.62	0.089748	0.0493153	0.00977569	0.0306571	6623.95	394210	2.08103
[truncated: 316 more columns]

## Sheet: Supplementary Data 8
Region	World Region	Paddy rice	Paddy rice	Paddy rice	Paddy rice	Paddy rice	Paddy rice	Paddy rice	Paddy rice	Paddy rice	Paddy rice	Paddy rice	Wheat	Wheat	Wheat	Wheat	Wheat	Wheat	Wheat	Wheat	Wheat	Wheat	Wheat	Cereal grains nec	Cereal grains nec	Cereal grains nec	Cereal grains nec	Cereal grains nec	Cereal grains nec	Cereal grains nec	Cereal grains nec	Cereal grains nec	Cereal grains nec	Cereal grains nec	Vegetables, fruit, nuts	Vegetables, fruit, nuts	Vegetables, fruit, nuts	Vegetables, fruit, nuts	Vegetables, fruit, nuts	Vegetables, fruit, nuts	Vegetables, fruit, nuts	Vegetables, fruit, nuts	Vegetables, fruit, nuts	Vegetables, fruit, nuts	Vegetables, fruit, nuts	Oil seeds	Oil seeds	Oil seeds	Oil seeds
		Land use	Land-driven SR	Land-driven RWR	Total GHG-driven SR	CO2-driven SR	CH4-driven SR	N2O-driven SR	Total GHG-driven RWR	CO2-driven RWR	CH4-driven RWR	N2O-driven RWR	Land use	Land-driven SR	Land-driven RWR	Total GHG-driven SR	CO2-driven SR	CH4-driven SR	N2O-driven SR	GHG-driven RWR	CO2-driven RWR	CH4-driven RWR	N2O-driven RWR	Land use	Land-driven SR	Land-driven RWR	Total GHG-driven SR	CO2-driven SR	CH4-driven SR	N2O-driven SR	GHG-driven RWR	CO2-driven RWR	CH4-driven RWR	N2O-driven RWR	Land use	Land-driven SR	Land-driven RWR	Total GHG-driven SR	CO2-driven SR	CH4-driven SR	N2O-driven SR	GHG-driven RWR	CO2-driven RWR	CH4-driven RWR	N2O-driven RWR	Land use	Land-driven SR	Land-driven RWR	Total GHG-driven SR
Africa	production	34461.3	3.06863e+06	10.6857	45830	490.07	44581	758.904	0.179885	0.00192355	0.174983	0.00297874	32894.9	2.44473e+06	19.9393	3664.52	1019.76	1536.27	1108.49	0.0143834	0.00400262	0.00602993	0.00435089	162395	1.38156e+07	56.101	9154.73	332.378	2993.62	5828.73	0.0359328	0.0013046	0.0117501	0.0228781	599924	5.16887e+07	213.566	71888.9	25505.9	7802.95	38580	0.282167	0.100112	0.030627	0.151429	46538.8	4.0041e+06	16.0403	1591.95
Asia and Pacific	production	423737	3.98273e+07	268.432	1.32268e+06	105921	1.1886e+06	28156.6	5.19158	0.415745	4.66532	0.110516	381820	2.73728e+07	64.6555	182843	90793.6	35568.7	56480.4	0.717667	0.356369	0.139609	0.221689	345447	2.79301e+07	145.263	165377	59960.1	57945	47472.3	0.649115	0.235346	0.227437	0.186331	688485	5.24576e+07	311.123	410289	168262	69377.2	172650	1.6104	0.660435	0.272309	0.677659	70959.8	5.52508e+06	40.3928	12641.7
C&S America	production	23820.6	3.31007e+06	35.2555	54271.7	949.593	52563.8	758.295	0.213019	0.0037272	0.206316	0.00297635	19838.5	2.05553e+06	15.6861	2562.22	938.224	445.113	1178.88	0.0100568	0.00368258	0.00174709	0.00462716	40291.2	5.16306e+06	47.3559	13188.3	2417.68	7981.26	2789.32	0.0517646	0.00948951	0.0313268	0.0109482	179437	2.02317e+07	255.43	39293.2	17941.2	10071.9	11280	0.154228	0.0704203	0.0395328	0.0442748	46342.8	5.61195e+06	48.5392	3653.59
E Europe	production	548.349	24263.2	0.0104594	2401.61	1296.54	681.367	423.701	0.00942644	0.00508899	0.0026744	0.00166305	101203	5.01663e+06	1.00152	15705.2	5678.44	2477.06	7549.71	0.0616438	0.0222882	0.0097226	0.029633	49136.9	2.4052e+06	0.508851	8413.65	3259.7	1487.15	3666.8	0.033024	0.0127945	0.00583712	0.0143924	167901	8.70894e+06	2.42425	61069.5	41774.2	8618.75	10676.5	0.239701	0.163966	0.033829	0.0419058	42610.8	2.09047e+06	0.40031	7478.23
Middle East	production	3160.37	89906.4	0.276707	15319	2105.24	13019.6	194.214	0.060128	0.00826316	0.0511026	0.000762298	30125.4	830820	2.51238	2847.08	748.645	194.585	1903.85	0.0111749	0.00293847	0.000763757	0.0074727	12998.8	359564	1.44224	2589.6	1211.21	409.043	969.348	0.0101643	0.00475405	0.00160551	0.00380474	86446	2.24216e+06	7.94746	36111.5	21636.8	3390.29	11084.4	0.141739	0.0849256	0.0133071	0.0435067	2598.27	76028.4	0.253302	455.934
N America	production	2206.62	99984.5	0.328026	9667.75	3615.65	5879.83	172.273	0.0379464	0.0141916	0.0230786	0.000676182	57814.4	2.63664e+06	1.74323	6240.51	3379.8	261.062	2599.65	0.0244943	0.0132659	0.00102468	0.0102037	28810.9	1.3359e+06	1.0668	4321.58	1238.75	92.3237	2990.51	0.0169624	0.00486214	0.000362375	0.0117379	85069.1	3.8725e+06	3.27465	30663.5	20156.4	3405.23	7101.86	0.120356	0.0791151	0.0133657	0.0278752	42519.6	1.96092e+06	1.37536	3101.91
W Europe	production	3074.81	159549	0.00474696	13692.4	1567.93	11970	154.416	0.0537432	0.00615422	0.0469829	0.000606091	89930.5	3.74509e+06	1.18094	29441	10878.7	3969.94	14592.4	0.115558	0.0426995	0.0155822	0.0572759	27314.2	1.0162e+06	0.223155	7881.85	2352.28	625.815	4903.75	0.0309367	0.00923282	0.00245635	0.0192475	99849.3	4.95935e+06	3.01189	64300.7	34526.7	17479.1	12294.8	0.252383	0.135519	0.0686065	0.0482579	22124.5	884134	0.227941	6457.72
[truncated: 315 more columns]

## Sheet: Supplementary Data 9
Region	World Region	Footprint	Paddy rice	Paddy rice	Paddy rice	Paddy rice	Paddy rice	Paddy rice	Paddy rice	Paddy rice	Paddy rice	Paddy rice	Paddy rice	Wheat	Wheat	Wheat	Wheat	Wheat	Wheat	Wheat	Wheat	Wheat	Wheat	Wheat	Cereal grains nec	Cereal grains nec	Cereal grains nec	Cereal grains nec	Cereal grains nec	Cereal grains nec	Cereal grains nec	Cereal grains nec	Cereal grains nec	Cereal grains nec	Cereal grains nec	Vegetables, fruit, nuts	Vegetables, fruit, nuts	Vegetables, fruit, nuts	Vegetables, fruit, nuts	Vegetables, fruit, nuts	Vegetables, fruit, nuts	Vegetables, fruit, nuts	Vegetables, fruit, nuts	Vegetables, fruit, nuts	Vegetables, fruit, nuts	Vegetables, fruit, nuts	Oil seeds	Oil seeds	Oil seeds
			Land use	Land-driven SR	Land-driven RWR	Total GHG-driven SR	CO2-driven SR	CH4-driven SR	N2O-driven SR	Total GHG-driven RWR	CO2-driven RWR	CH4-driven RWR	N2O-driven RWR	Land use	Land-driven SR	Land-driven RWR	Total GHG-driven SR	CO2-driven SR	CH4-driven SR	N2O-driven SR	GHG-driven RWR	CO2-driven RWR	CH4-driven RWR	N2O-driven RWR	Land use	Land-driven SR	Land-driven RWR	Total GHG-driven SR	CO2-driven SR	CH4-driven SR	N2O-driven SR	GHG-driven RWR	CO2-driven RWR	CH4-driven RWR	N2O-driven RWR	Land use	Land-driven SR	Land-driven RWR	Total GHG-driven SR	CO2-driven SR	CH4-driven SR	N2O-driven SR	GHG-driven RWR	CO2-driven RWR	CH4-driven RWR	N2O-driven RWR	Land use	Land-driven SR	Land-driven RWR
Austria	W Europe	production per km2	0	0	0	0	0	0	0	0	0	0	0	0.0118168	0.488172	1.02518e-07	0.00352536	0.00170167	0.000299849	0.00152385	1.38372e-08	6.67913e-09	1.17692e-09	5.98118e-09	0.014492	0.596156	1.31434e-07	0.00375396	0.00143407	0.000405543	0.00191435	1.47345e-08	5.62878e-09	1.59178e-09	7.51394e-09	0.0140625	0.607519	4.53806e-07	0.00682985	0.003967	0.00119619	0.00166666	2.68075e-08	1.55707e-08	4.69511e-09	6.54171e-09	0.00494186	0.205963	4.14906e-08
Belgium	W Europe	production per km3	1.41689e-06	0.00010756	6.82507e-10	7.86288e-06	4.52716e-06	3.17538e-06	1.6035e-07	3.08622e-11	1.77693e-11	1.24635e-11	6.29382e-13	0.0295345	1.11862	1.28757e-06	0.0677073	0.0560486	0.00213848	0.00952023	2.65755e-07	2.19994e-07	8.39366e-09	3.73674e-08	0.00261547	0.0965017	6.80407e-08	0.00151325	0.000607551	0.000101741	0.00080396	5.93959e-09	2.38467e-09	3.99341e-10	3.15558e-09	0.0527682	2.17985	4.25757e-06	0.045116	0.0256184	0.00642357	0.013074	1.77083e-07	1.00554e-07	2.52128e-08	5.13162e-08	0.00148502	0.0544969	2.07169e-08
Bulgaria	E Europe	production per km4	0.000597781	0.0274617	5.91146e-09	3.21387e-05	4.66944e-06	3.18338e-06	2.42859e-05	1.26146e-10	1.83278e-11	1.24949e-11	9.53233e-11	0.0502368	2.23737	4.89533e-07	0.0126279	0.00416384	0.00275886	0.00570522	4.95652e-08	1.63433e-08	1.08287e-08	2.23933e-08	0.0106535	0.474176	9.74703e-08	0.00260136	0.000892933	0.000440198	0.00126823	1.02105e-08	3.50481e-09	1.7278e-09	4.97786e-09	0.0123023	0.547904	1.15921e-07	0.00164666	0.000388936	0.000337324	0.000920397	6.46321e-09	1.52659e-09	1.32401e-09	3.6126e-09	0.015111	0.672599	1.42776e-07
Cyprus	Middle East	production per km5	0	0	0	0	0	0	0	0	0	0	0	0.00523302	0.185456	-1.32733e-07	0.00110233	0.000370592	7.28853e-05	0.000658852	4.32669e-09	1.45459e-09	2.86078e-10	2.58603e-09	0.00265836	0.0953014	-6.82965e-08	0.000510648	0.00015192	3.20178e-05	0.000326711	2.00432e-09	5.96292e-10	1.25671e-10	1.28236e-09	0.0294514	1.06611	-2.4877e-07	0.0331449	0.0250549	0.00347131	0.00461865	1.30095e-07	9.83419e-08	1.36251e-08	1.81284e-08	0.000131116	0.00458052	-3.63517e-09
Czech Republic	E Europe	production per km6	1.34087e-09	7.00444e-08	2.40448e-13	1.13387e-08	7.64031e-09	3.48644e-09	2.11965e-10	4.4505e-14	2.99886e-14	1.36844e-14	8.31972e-16	0.0799669	3.55977	6.08514e-07	0.0204586	0.00943619	0.00384391	0.00717854	8.03012e-08	3.70375e-08	1.50875e-08	2.81761e-08	0.0195698	0.871324	1.50071e-07	0.00495642	0.00227209	0.000944678	0.00173964	1.94542e-08	8.91808e-09	3.70791e-09	6.82819e-09	0.0142753	0.661923	5.06888e-07	0.00803858	0.00525089	0.00158459	0.0012031	3.15518e-08	2.061e-08	6.21961e-09	4.72223e-09	0.0263069	1.1716	1.94954e-07
Germany	W Europe	production per km7	0	0	0	0	0	0	0	0	0	0	0	0.0420443	1.72306	3.6207e-07	0.0158526	0.00333231	0.00147545	0.0110448	6.22222e-08	1.30795e-08	5.7912e-09	4.33515e-08	0.0133462	0.546308	1.02582e-07	0.00437332	0.00120254	0.000425058	0.00274572	1.71655e-08	4.72004e-09	1.66837e-09	1.07771e-08	0.0123342	0.515841	2.73455e-07	0.0092355	0.005722	0.00190494	0.00160856	3.62498e-08	2.24592e-08	7.477e-09	6.31368e-09	0.00882226	0.36352	1.04741e-07
Denmark	W Europe	production per km8	9.46866e-09	6.45893e-07	3.40237e-12	2.14563e-08	1.25932e-08	7.91654e-09	9.46528e-10	8.42171e-14	4.94291e-14	3.10728e-14	3.71517e-15	0.135535	4.4514	1.62416e-06	0.061657	0.0175979	0.0186942	0.0253649	2.42007e-07	6.90727e-08	7.33758e-08	9.95584e-08	0.0692547	2.24164	4.71038e-07	0.0175296	0.00891942	0.00162617	0.00698402	6.88046e-08	3.50092e-08	6.38282e-09	2.74126e-08	0.0123809	0.420628	2.62861e-07	0.00668536	0.00359941	0.000903286	0.00218267	2.62404e-08	1.41279e-08	3.54544e-09	8.56707e-09	0.00871019	0.292666	1.79075e-07
Estonia	E Europe	production per km9	0	0	0	0	0	0	0	0	0	0	0	0.0246824	1.12162	1.05077e-07	0.00606043	0.00174003	0.00054328	0.00377711	2.37875e-08	6.82972e-09	2.1324e-09	1.48254e-08	0.0109628	0.4982	5.08665e-08	0.00285203	0.00102195	0.000367183	0.00146289	1.11943e-08	4.01122e-09	1.44121e-09	5.74192e-09	0.00417471	0.191005	3.32271e-08	0.00110689	0.000574143	0.000151536	0.000381212	4.3446e-09	2.25354e-09	5.94786e-10	1.49627e-09	0.00725321	0.330346	4.40676e-08
Spain	W Europe	production per km10	0.00290218	0.167145	-1.29983e-10	0.0140938	0.000120911	0.013861	0.000111825	5.53187e-08	4.74581e-10	5.44052e-08	4.38919e-10	0.0224359	1.26779	1.91189e-07	0.00376053	0.00123321	0.000410747	0.00211657	1.47603e-08	4.84043e-09	1.6122e-09	8.30766e-09	0.00297912	0.167902	2.1364e-08	0.000403018	9.232e-05	4.41107e-05	0.000266587	1.58187e-09	3.62361e-10	1.73137e-10	1.04637e-09	0.0653085	3.69287	8.30678e-07	0.0208667	0.0119544	0.00230853	0.00660372	8.19027e-08	4.69217e-08	9.06109e-09	2.59199e-08	0.00175792	0.102924	1.18129e-08
Finland	W Europe	production per km11	0	0	0	0	0	0	0	0	0	0	0	0.00867503	0.325238	3.05996e-08	0.00198958	0.00071398	0.000266278	0.00100933	7.80921e-09	2.80241e-09	1.04515e-09	3.96165e-09	0.00804722	0.301623	2.45517e-08	0.00148986	0.00041096	0.0001937	0.000885202	5.84778e-09	1.61304e-09	7.60281e-10	3.47446e-09	0.00216186	0.0812366	1.7891e-08	0.00139054	0.000865474	0.000286896	0.000238166	5.45793e-09	3.39703e-09	1.12608e-09	9.34814e-10	0.000821215	0.0301327	2.61291e-09
France	W Europe	production per km12	4.56383e-05	0.00276223	1.38882e-10	3.17791e-06	1.02905e-06	6.40971e-08	2.08477e-06	1.24735e-11	4.03906e-12	2.51584e-13	8.18284e-12	0.0440353	1.95369	1.12464e-06	0.0114964	0.00465603	0.0023295	0.00451087	4.5124e-08	1.82752e-08	9.14341e-09	1.77054e-08	0.00751176	0.321811	9.04501e-08	0.00225375	0.00062865	0.000219411	0.00140568	8.84607e-09	2.46748e-09	8.612e-10	5.51738e-09	0.0318594	1.48701	1.72337e-06	0.0129165	0.00790004	0.0033493	0.0016672	5.0698e-08	3.1008e-08	1.31462e-08	6.54384e-09	0.0117565	0.50309	1.35637e-07
Greece	W Europe	production per km13	0.00206881	0.124148	-2.78752e-09	0.000241752	0.000151479	1.00074e-05	8.02652e-05	9.48888e-10	5.94563e-10	3.92796e-11	3.15045e-10	0.0186481	1.04804	-6.90582e-08	0.004192	0.00163852	0.000519347	0.00203413	1.64538e-08	6.43129e-09	2.03846e-09	7.98407e-09	0.00295606	0.166614	-1.27351e-08	0.000677093	0.00027912	7.10202e-05	0.000326952	2.65762e-09	1.09556e-09	2.78758e-10	1.28331e-09	0.0359716	2.03504	2.16539e-07	0.028884	0.0155291	0.00287886	0.010476	1.13371e-07	6.09525e-08	1.12997e-08	4.11189e-08	0.0123671	0.696847	2.43314e-09
Croatia	E Europe	production per km14	4.31391e-05	0.00183972	4.99863e-09	0.000677482	0.000616193	5.331e-05	7.97891e-06	2.65915e-09	2.41859e-09	2.09244e-10	3.13176e-11	0.00945779	0.44478	1.06077e-07	0.00316157	0.00168005	0.000233278	0.00124824	1.24093e-08	6.59427e-09	9.1563e-10	4.89942e-09	0.00184143	0.087564	2.28067e-08	0.000351152	7.67972e-05	4.45543e-05	0.000229801	1.37829e-09	3.01433e-10	1.74878e-10	9.01979e-10	0.0172365	0.862391	1.009e-06	0.0103303	0.00494189	0.00297129	0.00241707	4.05468e-08	1.93972e-08	1.16625e-08	9.48713e-09	0.0201721	0.950667	1.65343e-07
Hungary	E Europe	production per km15	5.75663e-05	0.00259471	7.8927e-10	0.00121258	0.00119637	5.14467e-06	1.10714e-05	4.75946e-09	4.69581e-09	2.01931e-11	4.34558e-11	0.0267418	1.20068	1.69395e-07	0.00475651	0.00186604	0.000515351	0.00237512	1.86695e-08	7.32431e-09	2.02278e-09	9.32245e-09	0.0298988	1.34038	2.55774e-07	0.0053922	0.00144448	0.000789668	0.00315806	2.11647e-08	5.66965e-09	3.09949e-09	1.23955e-08	0.024666	1.126	8.86014e-07	0.0142041	0.00773207	0.00426125	0.00221075	5.57517e-08	3.03488e-08	1.67256e-08	8.67729e-09	0.0331091	1.48236	3.46139e-07
Ireland	W Europe	production per km16	0	0	0	0	0	0	0	0	0	0	0	0.0240486	0.488641	2.28516e-07	0.00567765	0.000480637	0.000212999	0.00498402	2.22851e-08	1.88653e-09	8.36033e-10	1.95625e-08	0.0227968	0.461018	1.98908e-07	0.0032348	0.000235078	8.28525e-05	0.00291687	1.26967e-08	9.22691e-10	3.252e-10	1.14489e-08	0.00857336	0.17927	1.18966e-07	0.00359625	0.00207044	0.000303604	0.00122221	1.41155e-08	8.12657e-09	1.19166e-09	4.79723e-09	0.00310696	0.0634524	3.12827e-08
Italy	W Europe	production per km17	0.00383279	0.161019	1.66838e-08	0.0216769	0.00491839	0.016489	0.000269539	8.50831e-08	1.93049e-08	6.47202e-08	1.05796e-09	0.0192587	0.935893	7.79751e-08	0.00669652	0.00359203	0.00110745	0.00199704	2.62842e-08	1.40989e-08	4.34679e-09	7.8385e-09	0.00152361	0.0739494	4.9015e-09	0.000535734	0.00012998	5.37455e-05	0.000352009	2.10278e-09	5.10176e-10	2.10954e-10	1.38165e-09	0.0711121	3.49897	1.69247e-06	0.0848404	0.0416606	0.0350278	0.00815201	3.33003e-07	1.6352e-07	1.37486e-07	3.19971e-08	0.00362824	0.186437	1.16537e-07
Lithuania	E Europe	production per km18	0	0	0	0	0	0	0	0	0	0	0	0.0875739	4.22778	7.47324e-07	0.0191093	0.00816491	0.00392135	0.00702306	7.5005e-08	3.20477e-08	1.53915e-08	2.75659e-08	0.0524459	2.50903	3.1719e-07	0.0093229	0.0030933	0.00220311	0.00402648	3.65929e-08	1.21414e-08	8.64733e-09	1.58041e-08	0.0178786	0.862664	1.85864e-07	0.00590704	0.00288265	0.00171177	0.00131261	2.31854e-08	1.13146e-08	6.71879e-09	5.15207e-09	0.0380156	1.82334	2.50256e-07
Luxembourg	W Europe	production per km19	0	0	0	0	0	0	0	0	0	0	0	0.0422191	1.86535	4.63526e-06	0.171217	0.157562	0.00610766	0.0075476	6.72035e-07	6.18438e-07	2.39729e-08	2.96247e-08	0.00924624	0.387731	6.33683e-07	0.00628545	0.00409207	0.000889655	0.00130372	2.46707e-08	1.60616e-08	3.49194e-09	5.11716e-09	0.0123321	0.64031	2.63053e-06	0.0246197	0.0186029	0.00434069	0.00167617	9.66337e-08	7.30172e-08	1.70374e-08	6.57907e-09	0.00701512	0.299603	4.76684e-07
Latvia	E Europe	production per km20	6.43278e-08	3.49527e-06	1.52757e-11	0.00588875	8.14743e-05	4.00612e-07	0.00580687	2.31136e-08	3.19791e-10	1.57242e-12	2.27923e-08	0.0339634	1.54706	9.98096e-08	0.00297231	0.000443633	9.09812e-05	0.00243769	1.16665e-08	1.74128e-09	3.57106e-10	9.56807e-09	0.0210894	0.960635	6.82795e-08	0.00288575	0.00124436	0.000148879	0.00149251	1.13267e-08	4.88417e-09	5.84357e-10	5.85819e-09	0.00644902	0.294351	3.40084e-08	0.000654742	0.000165941	7.2865e-05	0.000415936	2.56989e-09	6.51328e-10	2.85999e-10	1.63257e-09	0.0136321	0.620864	3.91e-08
Malta	W Europe	production per km21	0	0	0	0	0	0	0	0	0	0	0	0.0548353	1.29943	-3.58479e-07	0.196037	0.146317	0.0419906	0.00772998	7.69457e-07	5.74301e-07	1.64815e-07	3.03406e-08	0.00710203	0.249268	3.33834e-07	0.0149195	0.00912367	0.00480318	0.000992632	5.85597e-08	3.58109e-08	1.88527e-08	3.89613e-09	0.172081	2.86923	-1.04368e-05	0.136253	0.0754078	0.03782	0.023025	5.34799e-07	2.95979e-07	1.48445e-07	9.03744e-08	6.5042e-05	0.00313205	1.20752e-08
Netherlands	W Europe	production per km22	0	0	0	0	0	0	0	0	0	0	0	0.0196781	0.698206	2.57476e-07	0.0148797	0.00553895	0.00140984	0.00793091	5.84036e-08	2.17407e-08	5.5337e-09	3.11292e-08	0.00259761	0.0995067	1.23138e-07	0.00234725	0.00107315	0.000316832	0.00095727	9.21308e-09	4.21217e-09	1.24358e-09	3.75733e-09	0.0967907	4.36841	1.35647e-05	0.119633	0.0632761	0.029078	0.0272786	4.69564e-07	2.48362e-07	1.14133e-07	1.0707e-07	0.000434034	0.016	1.18077e-08
Poland	E Europe	production per km23	0	0	0	0	0	0	0	0	0	0	0	0.041268	1.85321	2.65576e-07	0.014791	0.00579608	0.00236127	0.00663363	5.80554e-08	2.27499e-08	9.26812e-09	2.60373e-08	0.034301	1.5392	1.92749e-07	0.00890521	0.00436972	0.00118429	0.00335119	3.49534e-08	1.71514e-08	4.64842e-09	1.31536e-08	0.0296515	1.34153	3.72665e-07	0.0208337	0.0129798	0.00302096	0.00483295	8.17735e-08	5.09465e-08	1.18574e-08	1.89696e-08	0.0206541	0.926569	1.40526e-07
Portugal	W Europe	production per km24	0.00176301	0.0977701	7.9466e-10	0.000244833	0.000118314	6.80528e-05	5.84666e-05	9.60983e-10	4.64388e-10	2.67111e-10	2.29484e-10	0.000928822	0.0495533	7.08563e-09	0.000160126	4.47502e-05	3.08866e-05	8.44887e-05	6.28501e-10	1.75647e-10	1.21232e-10	3.31623e-10	0.00355924	0.194349	5.11717e-08	0.000767176	0.00027617	0.00016627	0.000324736	3.01121e-09	1.08398e-09	6.5262e-10	1.2746e-09	0.0414568	2.26685	1.13788e-06	0.015337	0.00773188	0.00275791	0.00484717	6.01983e-08	3.0348e-08	1.08249e-08	1.90254e-08	0.000355431	0.018962	7.5198e-10
Romania	E Europe	production per km25	0.000306147	0.0136536	3.44358e-09	0.00438761	0.00323012	0.00113212	2.538e-05	1.72216e-08	1.26784e-08	4.44361e-09	9.96179e-11	0.0413135	1.80516	3.83427e-07	0.00406064	0.000779026	0.000300223	0.00298139	1.59382e-08	3.05772e-09	1.17839e-09	1.17021e-08	0.00759936	0.331143	7.19077e-08	0.00116092	0.000432056	0.000170253	0.000558609	4.55666e-09	1.69584e-09	6.68251e-10	2.19257e-09	0.0159091	0.697908	2.25643e-07	0.00544517	0.00318309	0.00116694	0.00109515	2.13726e-08	1.24938e-08	4.58028e-09	4.29852e-09	0.010667	0.464669	9.87506e-08
Sweden	W Europe	production per km26	0	0	0	0	0	0	0	0	0	0	0	0.013273	0.449767	1.01812e-07	0.0025308	0.000951287	0.000571987	0.00100752	9.9335e-09	3.73385e-09	2.24508e-09	3.95457e-09	0.00170129	0.0570392	5.61369e-09	0.000199366	5.198e-05	2.27027e-05	0.000124683	7.82522e-10	2.04024e-10	8.91092e-11	4.89389e-10	0.00277068	0.0942685	3.41251e-08	0.000480586	0.000177508	0.000106619	0.000196459	1.88633e-09	6.96729e-10	4.18485e-10	7.71112e-10	0.00398414	0.136714	1.67788e-08
Slovenia	E Europe	production per km27	7.4468e-06	0.000440957	2.39375e-09	5.10396e-05	3.07552e-05	1.92698e-05	1.01452e-06	2.00333e-10	1.20716e-10	7.56351e-11	3.98205e-12	0.00913369	0.435013	1.16925e-07	0.00393965	0.00119388	0.000653164	0.0020926	1.54633e-08	4.68605e-09	2.5637e-09	8.21356e-09	0.0148813	0.710631	2.20777e-07	0.00814183	0.00307775	0.00165364	0.00341043	3.19571e-08	1.20803e-08	6.49064e-09	1.33861e-08	0.0147164	0.710939	4.56379e-07	0.0105995	0.00473231	0.00274681	0.00312041	4.16037e-08	1.85746e-08	1.07814e-08	1.22478e-08	0.000677905	0.0323012	6.67745e-09
Slovakia	E Europe	production per km28	0	0	0	0	0	0	0	0	0	0	0	0.0277476	1.2489	2.104e-07	0.00682529	0.0033018	0.000940718	0.00258278	2.67896e-08	1.29597e-08	3.69237e-09	1.01375e-08	0.023773	1.07094	2.11262e-07	0.0055203	0.00234383	0.00097279	0.00220368	2.16675e-08	9.19965e-09	3.81825e-09	8.64957e-09	0.0145724	0.67059	2.76744e-07	0.00322054	0.00143139	0.000606245	0.00118291	1.26408e-08	5.61827e-09	2.37954e-09	4.64296e-09	0.0163589	0.737405	1.59551e-07
United Kingdom	W Europe	production per km29	0	0	0	0	0	0	0	0	0	0	0	0.0493672	1.44975	4.56456e-07	0.0193246	0.00500674	0.000904757	0.0134131	7.585e-08	1.96517e-08	3.55122e-09	5.2647e-08	0.025727	0.753071	2.31166e-07	0.0102125	0.00270335	0.000340301	0.0071688	4.00844e-08	1.06108e-08	1.3357e-09	2.81379e-08	0.0177804	0.57213	5.86319e-07	0.0104139	0.00474218	0.00112411	0.00454758	4.0875e-08	1.86133e-08	4.41217e-09	1.78495e-08	0.0235257	0.690761	2.06637e-07
United States	N America	production per km30	0.000233115	0.0105627	3.46538e-08	0.00102134	0.00038197	0.000621166	1.81996e-05	4.00879e-09	1.49925e-09	2.43811e-09	7.14343e-11	0.00374207	0.173667	1.51746e-07	0.000451776	0.000237846	1.09658e-05	0.000202965	1.77324e-09	9.33556e-10	4.30412e-11	7.96646e-10	0.00289616	0.13465	1.10665e-07	0.000438097	0.000120209	8.04484e-06	0.000309843	1.71955e-09	4.71827e-10	3.15764e-11	1.21615e-09	0.00511371	0.236819	2.69205e-07	0.00196587	0.00139519	0.000218172	0.000352506	7.71612e-09	5.47618e-09	8.56337e-10	1.38361e-09	0.00324167	0.151786	1.28039e-07
Japan	Asia and Pacific	production per km31	6.09618e-11	2.11963e-09	7.48842e-15	1.38889e-10	2.44452e-11	1.11853e-10	2.59112e-12	5.45147e-16	9.59485e-17	4.39029e-16	1.01703e-17	1.00009e-05	0.000369302	9.81537e-10	1.34547e-05	1.19925e-05	5.97855e-07	8.64379e-07	5.28104e-11	4.7071e-11	2.34661e-12	3.39273e-12	1.37006e-05	0.000531617	1.35244e-09	4.23575e-06	2.30673e-06	9.30658e-07	9.98357e-07	1.66255e-11	9.05404e-12	3.65288e-12	3.9186e-12	0.0308864	1.17716	5.98316e-06	0.0415411	0.0250919	0.012626	0.00382325	1.63051e-07	9.84868e-08	4.95575e-08	1.50065e-08	0.00120318	0.0403527	1.58207e-07
China	Asia and Pacific	production per km32	0.000619864	0.0491866	1.13249e-07	0.00278827	9.99902e-05	0.00259358	9.47019e-05	1.09441e-08	3.92467e-10	1.01799e-08	3.7171e-10	0.00425898	0.271714	5.3522e-07	0.00323746	0.000600922	0.00149178	0.00114475	1.27072e-08	2.35865e-09	5.85531e-09	4.49322e-09	0.0106563	0.689149	1.53797e-06	0.00964197	0.00221413	0.00445081	0.00297704	3.78452e-08	8.69056e-09	1.74697e-08	1.1685e-08	0.0223936	1.47016	3.35741e-06	0.0213721	0.00994439	0.0040777	0.00734999	8.38865e-08	3.90322e-08	1.60052e-08	2.88491e-08	0.00251724	0.17129	4.20077e-07
Canada	N America	production per km33	1.57484e-11	9.24074e-10	4.25005e-15	4.03202e-10	2.98306e-10	1.01775e-10	3.12189e-12	1.58259e-15	1.17086e-15	3.9947e-16	1.22536e-17	0.00224985	0.0997428	3.08282e-08	0.000197337	0.000113373	1.58005e-05	6.8163e-05	7.74558e-10	4.44996e-10	6.20178e-11	2.67543e-10	0.000140307	0.00616263	1.93575e-09	1.75463e-05	1.01347e-05	1.62493e-06	5.78671e-06	6.88703e-11	3.97792e-11	6.37792e-12	2.27131e-11	0.0036837	0.163852	7.29837e-08	0.0012112	0.000698271	0.000134638	0.000378289	4.75401e-09	2.74075e-09	5.28462e-10	1.4848e-09	0.00118906	0.0526622	1.6414e-08
South Korea	Asia and Pacific	production per km34	0.00114456	0.036439	1.90041e-07	0.00368526	0.000337598	0.00325573	9.19261e-05	1.44648e-08	1.32509e-09	1.27789e-08	3.60815e-10	0.000381623	0.0127958	7.10743e-08	0.032431	0.0319397	0.000105687	0.000385529	1.27293e-07	1.25365e-07	4.14828e-10	1.51322e-09	0.00025454	0.00892371	4.72968e-08	0.000266456	0.000153721	7.69758e-05	3.5759e-05	1.04585e-09	6.03363e-10	3.02134e-10	1.40356e-10	0.0549013	2.03565	1.11745e-05	0.107254	0.0624166	0.0330515	0.0117854	4.20976e-07	2.44988e-07	1.29729e-07	4.62585e-08	0.000777759	0.0259442	1.40963e-07
Brazil	C&S America	production per km35	0.000107052	0.0168024	2.77627e-08	0.000113961	5.27814e-06	0.000104544	4.13903e-06	4.47304e-10	2.0717e-11	4.10341e-10	1.62459e-11	0.000992987	0.13986	2.20355e-07	7.28796e-05	1.25005e-05	4.0385e-07	5.99753e-05	2.86056e-10	4.90651e-11	1.58513e-12	2.35406e-10	0.00190359	0.285057	5.80113e-07	0.000976154	0.000119472	0.000676618	0.000180065	3.83146e-09	4.68932e-10	2.65576e-09	7.06763e-10	0.00401156	0.605773	1.27449e-06	0.000460778	9.01157e-05	0.000133169	0.000237493	1.80858e-09	3.53709e-10	5.22697e-10	9.32171e-10	0.00177594	0.261904	5.1196e-07
India	Asia and Pacific	production per km36	0.101971	9.23989	4.4014e-05	0.325689	0.030323	0.288461	0.00690456	1.27834e-06	1.19019e-07	1.13222e-06	2.71007e-08	0.0650107	5.32963	1.41298e-05	0.0397139	0.0215223	0.00627376	0.0119179	1.55879e-07	8.4476e-08	2.46248e-08	4.67782e-08	0.0521939	4.39896	2.0351e-05	0.0184685	0.0111628	0.0039379	0.00336773	7.24897e-08	4.38147e-08	1.54565e-08	1.32185e-08	0.0789885	6.73695	3.27248e-05	0.0250868	0.00509098	0.00149032	0.0185055	9.8467e-08	1.99824e-08	5.8496e-09	7.26351e-08	0.00221031	0.187472	8.74361e-07
Mexico	C&S America	production per km37	4.11435e-09	4.23564e-07	2.73577e-12	5.25864e-09	1.60157e-09	3.33925e-09	3.17826e-10	2.06404e-14	6.28623e-15	1.31067e-14	1.24748e-15	0.000637744	0.0308881	6.86989e-07	0.000124126	7.66193e-05	1.93223e-05	2.81844e-05	4.87201e-10	3.00734e-10	7.58409e-11	1.10625e-10	8.05983e-05	0.00586645	1.0182e-07	7.01679e-06	4.2887e-06	6.87167e-07	2.04092e-06	2.75412e-11	1.68334e-11	2.69717e-12	8.01071e-12	0.0200591	1.41874	2.45669e-05	0.00345858	0.00234702	0.000632969	0.00047859	1.35751e-08	9.21218e-09	2.48444e-09	1.87849e-09	0.000230735	0.0173385	2.00479e-07
Russia	E Europe	production per km38	5.33556e-06	0.000243444	1.30784e-10	9.48826e-06	1.80287e-07	9.2347e-06	7.32723e-08	3.72419e-11	7.07634e-13	3.62467e-11	2.87598e-13	0.00209897	0.114122	2.41878e-08	9.70285e-05	2.84224e-05	1.33513e-05	5.52548e-05	3.80842e-10	1.11559e-10	5.24046e-11	2.16878e-10	0.000565921	0.0306027	6.27219e-09	1.71812e-05	4.10289e-06	2.36332e-06	1.0715e-05	6.74371e-11	1.6104e-11	9.27615e-12	4.20569e-11	0.0060499	0.322148	7.88013e-08	0.00211535	0.00172795	0.00021247	0.000174934	8.30287e-09	6.78229e-09	8.33955e-10	6.86626e-10	0.000332089	0.01825	3.93049e-09
Australia	Asia and Pacific	production per km39	1.63767e-05	0.00134339	2.58023e-09	8.06673e-05	8.18579e-06	7.16449e-05	8.36596e-07	3.16623e-10	3.21296e-11	2.8121e-10	3.28368e-12	0.00407918	0.308834	4.31576e-07	0.000284546	5.26061e-05	2.77319e-05	0.000204208	1.11686e-09	2.06482e-10	1.08849e-10	8.01528e-10	0.00278112	0.210618	3.22628e-07	0.000216636	4.84049e-05	2.82164e-05	0.000140015	8.50309e-10	1.89992e-10	1.10751e-10	5.49566e-10	0.00501413	0.368674	7.93182e-07	0.00263682	0.000861218	0.000626012	0.00114959	1.03496e-08	3.38032e-09	2.45713e-09	4.51218e-09	0.000767872	0.058217	8.70764e-08
Switzerland	W Europe	production per km40	0	0	0	0	0	0	0	0	0	0	0	0.00131466	0.051716	4.33997e-08	0.0013924	0.000908858	0.00018387	0.000299672	5.46524e-09	3.56731e-09	7.21701e-10	1.17623e-09	0.00115202	0.0453284	2.82946e-08	0.000899495	0.00051633	0.00012267	0.000260495	3.53056e-09	2.02662e-09	4.81486e-10	1.02246e-09	0.0181962	0.75273	1.10623e-06	0.0352004	0.0241061	0.00750968	0.00358464	1.38163e-07	9.46176e-08	2.94759e-08	1.40699e-08	0.000651318	0.02583	9.70714e-09
Turkey	Middle East	production per km41	3.00361e-06	0.000130576	5.88371e-11	2.87787e-05	2.18929e-05	6.31917e-06	5.66623e-07	1.12958e-10	8.59309e-11	2.4803e-11	2.22402e-12	0.000375963	0.0166293	9.77881e-09	3.63947e-05	9.03635e-06	1.01135e-06	2.6347e-05	1.42851e-10	3.54681e-11	3.96959e-12	1.03414e-10	8.63375e-05	0.00385358	2.68647e-09	1.06612e-05	3.70818e-06	1.82159e-06	5.13148e-06	4.18459e-11	1.45548e-11	7.14983e-12	2.01413e-11	0.0103125	0.456913	2.94716e-07	0.00587876	0.00450178	0.000306885	0.0010701	2.30744e-08	1.76697e-08	1.20454e-09	4.20018e-09	0.000196431	0.00890035	7.33175e-09
Taiwan	Asia and Pacific	production per km42	5.41451e-06	0.000431168	7.06792e-09	1.73104e-05	2.18529e-06	1.44252e-05	6.99971e-07	6.79444e-11	8.57738e-12	5.66196e-11	2.74742e-12	0.00810474	0.587671	8.61982e-07	0.00477747	0.00325174	0.00108118	0.000444547	1.87518e-08	1.27633e-08	4.2437e-09	1.74487e-09	0.0121242	0.832369	6.86561e-06	0.00979057	0.00698718	0.0012918	0.00151159	3.84285e-08	2.7425e-08	5.07036e-09	5.93308e-09	0.130316	10.3283	0.00018062	0.147182	0.0632363	0.0384935	0.0454518	5.77695e-07	2.48206e-07	1.51089e-07	1.78401e-07	0.00175194	0.140506	2.93514e-06
Norway	W Europe	production per km43	2.99254e-12	2.01744e-10	9.78204e-16	8.91065e-11	5.51721e-11	3.3213e-11	7.21287e-13	3.49747e-16	2.16553e-16	1.30363e-16	2.83109e-18	8.75534e-06	0.000304753	7.71064e-11	3.21208e-06	8.42832e-07	1.02831e-06	1.34094e-06	1.26076e-11	3.30816e-12	4.03615e-12	5.26327e-12	5.72796e-06	0.000191331	3.40729e-11	1.36755e-06	2.35404e-07	2.58876e-07	8.73267e-07	5.36769e-12	9.23971e-13	1.0161e-12	3.42762e-12	0.00186275	0.0683636	7.52262e-08	0.00376608	0.00190051	0.00160596	0.000259609	1.4782e-08	7.45958e-09	6.30348e-09	1.01898e-09	2.93644e-06	0.000101681	3.52154e-11
Indonesia	Asia and Pacific	production per km44	0.00502839	0.638837	6.67378e-06	0.0128871	0.000189652	0.012146	0.000551379	5.05824e-08	7.44393e-10	4.76738e-08	2.16419e-09	0	0	0	0	0	0	0	0	0	0	0	0.0153498	1.9292	2.09093e-05	0.00356856	0.000443141	0.000240101	0.00288532	1.40068e-08	1.73935e-09	9.42409e-10	1.1325e-08	0.00171396	0.210923	2.29291e-06	0.00104043	0.000122666	4.85403e-05	0.000869221	4.08373e-09	4.81472e-10	1.90523e-10	3.41174e-09	8.66608e-05	0.0107446	1.17811e-07
South Africa	Africa	production per km45	1.59574e-08	1.25441e-06	1.16295e-11	6.0051e-07	5.88762e-07	6.74494e-09	5.00362e-09	2.35703e-12	2.31092e-12	2.64742e-14	1.96394e-14	2.32964e-05	0.0021463	1.18075e-08	9.9698e-06	8.81728e-06	5.54447e-07	5.98079e-07	3.9132e-11	3.46083e-11	2.17623e-12	2.34749e-12	0.000352196	0.0325668	1.74591e-07	5.82632e-05	4.0608e-05	3.39557e-06	1.42596e-05	2.28686e-10	1.59389e-10	1.33278e-11	5.59696e-11	0.0115606	1.01474	5.6969e-06	0.0209721	0.0184167	0.00154686	0.00100854	8.23165e-08	7.22864e-08	6.0715e-09	3.95858e-09	0.000867914	0.0806525	4.36397e-07
Row Asia & Pacific	Asia and Pacific	production per km46	0.00368551	0.383127	4.92665e-06	0.0103907	0.000380148	0.00982171	0.000188886	4.07842e-08	1.4921e-09	3.85507e-08	7.41388e-10	0.00447415	0.239239	4.9907e-07	0.000926619	0.000581681	6.601e-05	0.000278929	3.63703e-09	2.28313e-09	2.59092e-10	1.09481e-09	0.00128174	0.0978643	1.03549e-06	0.000340763	0.000108309	0.000131961	0.000100493	1.33751e-09	4.25118e-10	5.17954e-10	3.9444e-10	0.00706943	0.561084	6.63798e-06	0.00329539	0.0014667	0.000521659	0.00130704	1.29346e-08	5.75685e-09	2.04754e-09	5.13019e-09	0.00143421	0.120617	1.38636e-06
Row Central & South America	C&S America	production per km47	0.00188767	0.260963	2.88505e-06	0.00439148	7.45454e-05	0.00425736	5.95811e-05	1.72368e-08	2.92594e-10	1.67103e-08	2.33859e-10	0.000838456	0.0667424	1.02771e-06	0.000140203	5.62162e-05	3.32725e-05	5.07144e-05	5.50304e-10	2.20652e-10	1.30596e-10	1.99056e-10	0.00197764	0.225439	3.47997e-06	0.000404025	0.000115095	0.000185147	0.000103783	1.58582e-09	4.51755e-10	7.26713e-10	4.07352e-10	0.00874878	1.01521	1.61929e-05	0.00235789	0.00103678	0.000634759	0.00068636	9.25485e-09	4.0694e-09	2.49146e-09	2.694e-09	0.00254108	0.276729	3.60912e-06
Row Europe	E Europe	production per km48	0.000255869	0.0111034	5.23858e-09	0.000545844	0.000308228	0.000207279	3.0336e-05	2.14246e-09	1.20981e-09	8.13582e-10	1.1907e-10	0.0144086	0.75305	1.82163e-07	0.00224447	0.000746485	0.000352575	0.00114541	8.80965e-09	2.92999e-09	1.38388e-09	4.49578e-09	0.0120971	0.627391	1.93777e-07	0.00206619	0.000660693	0.000483215	0.000922281	8.10989e-09	2.59325e-09	1.89664e-09	3.62e-09	0.0360733	1.86745	5.66985e-07	0.0114172	0.00481514	0.0023588	0.00424326	4.48131e-08	1.88997e-08	9.25841e-09	1.6655e-08	0.0128012	0.669447	1.35819e-07
Row Africa	Africa	production per km49	0.00124513	0.110874	3.86088e-07	0.00165587	1.76809e-05	0.00161077	2.742e-05	6.49938e-09	6.93985e-11	6.32235e-09	1.07625e-10	0.00118751	0.0882366	7.19914e-07	0.000131964	3.64563e-05	5.5483e-05	4.00249e-05	5.17966e-10	1.43093e-10	2.17773e-10	1.571e-10	0.00585202	0.497739	2.0193e-06	0.000328201	1.02172e-05	0.000108013	0.000209971	1.28821e-09	4.01032e-11	4.23958e-10	8.24145e-10	0.0211659	1.8228	7.46504e-06	0.00167195	0.000108844	0.000213669	0.00134944	6.56251e-09	4.27219e-10	8.38661e-10	5.29663e-09	0.00164321	0.141114	5.60298e-07
Row Middle East	Middle East	production per km50	0.000512843	0.0145837	4.4928e-08	0.00248407	0.000339104	0.0021135	3.14673e-05	9.75009e-09	1.331e-09	8.29558e-09	1.23511e-10	0.00483678	0.132538	4.06953e-07	0.000456102	0.000119881	3.13631e-05	0.000304858	1.79022e-09	4.70538e-10	1.23102e-10	1.19658e-09	0.00209604	0.0577614	2.33972e-07	0.000418426	0.000195997	6.61476e-05	0.000156281	1.64234e-09	7.69299e-10	2.59633e-10	6.13411e-10	0.0126884	0.304658	1.25366e-06	0.0050705	0.00290632	0.000506542	0.00165764	1.9902e-08	1.14074e-08	1.9882e-09	6.50632e-09	0.000396868	0.0112124	4.02114e-08
[truncated: 316 more columns]

[truncated: 1 more sheets: Supplementary Data 10]
