# Supplementary material for: Impacts of the global food system on terrestrial biodiversity from land use and climate change
Source: Nat Commun. 2024 Jul 9;15:5750. doi: 10.1038/s41467-024-49999-z (PMC11233703; doi:10.1038/s41467-024-49999-z)
Supplement: Supplementary file 6 — Source Data [file 41467_2024_49999_MOESM6_ESM.xlsx]

## Sheet: Fig1SourceData
Region	World Region	Production/Consumption	Land use	Land-driven SR	Land-driven RWR	Total GHG-driven SR	CO2-driven SR	CH4-driven SR	N2O-driven SR	Total GHG-driven RWR	CO2-driven RWR	CH4-driven RWR	N2O-driven RWR
Austria	W Europe	production	17326.3	615914	1.31469	28320.2	6690.2	18715.1	2914.91	0.111158	0.0262594	0.0734576	0.0114412
Belgium	W Europe	production	43316.2	2.49494e+06	11.6988	65481.7	23089.7	35433.5	6958.39	0.257019	0.0906284	0.139078	0.027312
Bulgaria	E Europe	production	28847.9	816734	0.583152	24747.2	7504.03	13927.1	3316.03	0.097134	0.0294537	0.0546647	0.0130156
Cyprus	Middle East	production	1681	73379.9	0.178573	3965.21	1859.56	1743.84	361.811	0.0155637	0.00729887	0.00684466	0.00142013
Czech Republic	E Europe	production	29578.2	1.21252e+06	1.34331	39141.1	11208.6	23860.6	4071.9	0.153631	0.0439945	0.0936539	0.0159824
Germany	W Europe	production	185804	8.78184e+06	37.8194	302768	81775.5	181172	39820.5	1.18838	0.320973	0.71111	0.156298
Denmark	W Europe	production	24657.9	964595	2.87596	43708.5	10879.4	27370.5	5458.73	0.171558	0.042702	0.10743	0.0214258
Estonia	E Europe	production	7449.81	261002	0.280096	9052.38	2853.25	4834.54	1364.6	0.0355311	0.0111991	0.0189758	0.00535611
Spain	W Europe	production	206152	1.13535e+07	23.1578	191797	41014.9	129553	21228.3	0.752811	0.160986	0.508504	0.083322
Finland	W Europe	production	18554.7	760822	1.03206	23006.7	5381.3	13191.2	4434.17	0.0903025	0.0211219	0.0517763	0.0174043
France	W Europe	production	228824	9.44986e+06	21.9629	287619	52205.2	196967	38446.6	1.12892	0.204908	0.773104	0.150905
Greece	W Europe	production	38470.8	1.98372e+06	1.66064	54355.2	15617.9	32973.5	5763.84	0.213347	0.061301	0.129423	0.0226234
Croatia	E Europe	production	18178.8	535189	0.589318	14597.8	4347.89	8341.87	1908.01	0.057297	0.0170657	0.0327422	0.00748902
Hungary	E Europe	production	34997.4	1.41207e+06	0.919788	36855.4	10710.3	21329.1	4815.99	0.144659	0.0420385	0.0837178	0.018903
Ireland	W Europe	production	29885.6	348453	1.03134	60232.4	6195.07	44974.6	9062.79	0.236415	0.0243159	0.176527	0.0355719
Italy	W Europe	production	182267	9.65378e+06	32.0156	273340	75861	174621	22858.3	1.07287	0.297758	0.685395	0.0897199
Lithuania	E Europe	production	23379.2	953258	0.511807	21062	4065.49	13819	3177.46	0.0826694	0.0159573	0.0542404	0.0124717
Luxembourg	W Europe	production	929.429	35693.1	0.145886	2642.28	656.263	1696.54	289.47	0.0103711	0.00257586	0.00665902	0.00113619
Latvia	E Europe	production	11321.8	350816	0.120457	7893.3	1276.99	4774	1842.31	0.0309816	0.00501226	0.0187382	0.00723114
Malta	W Europe	production	446.307	18962	0.0921353	1280.83	488.068	729.961	62.7968	0.00502731	0.00191569	0.00286513	0.000246481
Netherlands	W Europe	production	59420.8	3.79022e+06	22.8866	102218	26257.9	64147	11812.6	0.401209	0.103064	0.25178	0.046365
Poland	E Europe	production	132471	5.48503e+06	5.78667	164548	45356.7	93580	25611.4	0.645859	0.178027	0.367306	0.100526
Portugal	W Europe	production	35306.6	1.86512e+06	4.47739	41787.5	6884.64	31251.3	3651.51	0.164018	0.0270226	0.122663	0.0143324
Romania	E Europe	production	95549.2	3.45147e+06	2.41934	71152	13198.2	48811.8	9142.04	0.279275	0.0518034	0.191589	0.035883
Sweden	W Europe	production	20214.6	766327	1.33749	28103.7	5359.37	18094.8	4649.59	0.110309	0.0210358	0.071023	0.0182499
Slovenia	E Europe	production	4414.48	177887	0.454675	8526.97	1777.77	5897.15	852.046	0.0334688	0.00697783	0.0231466	0.00334433
Slovakia	E Europe	production	10932.1	431726	0.412891	15929	2949.04	11539.1	1440.88	0.062522	0.0115751	0.0452914	0.00565552
United Kingdom	W Europe	production	123393	2.54967e+06	6.68414	223517	43875.5	150466	29175.8	0.877316	0.172214	0.590586	0.114516
United States	N America	production	2.61659e+06	6.02209e+07	280.719	1.61125e+06	491434	904693	215123	6.32424	1.9289	3.55096	0.84437
Japan	Asia and Pacific	production	295376	1.52382e+07	69.1353	341371	161859	149370	30141.8	1.3399	0.635306	0.586284	0.118308
China	Asia and Pacific	production	3.02694e+06	1.4003e+08	458.028	2.78207e+06	665657	1.71873e+06	397688	10.9198	2.61274	6.74608	1.56095
Canada	N America	production	318125	1.11871e+07	10.8854	188404	53551.6	103910	30942.6	0.739495	0.210193	0.407851	0.121451
South Korea	Asia and Pacific	production	109645	6.41937e+06	26.5659	144034	60365.8	70180.4	13487.6	0.56534	0.236939	0.275462	0.0529396
Brazil	C&S America	production	1.95836e+06	3.52264e+08	932.814	1.94134e+06	111770	1.61207e+06	217496	7.61984	0.438704	6.32746	0.853682
India	Asia and Pacific	production	1.58014e+06	1.34363e+08	588.722	2.91057e+06	443221	2.18652e+06	280830	11.4241	1.73966	8.5822	1.10227
Mexico	C&S America	production	826463	4.23013e+07	810.49	485356	99173.7	330034	56148.2	1.90505	0.389262	1.2954	0.220385
Russia	E Europe	production	1.31739e+06	5.54628e+07	37.5143	565921	178931	340986	46003.7	2.22127	0.702312	1.33839	0.180567
Australia	Asia and Pacific	production	1.38239e+06	6.1966e+07	210.19	499645	32797.8	363703	103144	1.96113	0.128733	1.42755	0.404846
Switzerland	W Europe	production	9664.56	392952	1.88449	23651	6411.32	15810.2	1429.5	0.0928314	0.0251648	0.0620558	0.00561085
Turkey	Middle East	production	258280	9.76596e+06	16.7388	114325	43074	50106.1	21145	0.448732	0.169067	0.196669	0.0829952
Taiwan	Asia and Pacific	production	179281	1.47499e+07	78.007	92270.9	27459	54174	10637.9	0.362168	0.107778	0.212636	0.0417543
Norway	W Europe	production	13899	638550	1.45201	19887.5	5674.85	10777.5	3435.08	0.0780593	0.0222741	0.0423024	0.0134829
Indonesia	Asia and Pacific	production	305514	3.10657e+07	309.097	447250	33802.1	336151	77296.2	1.75548	0.132675	1.31941	0.303391
South Africa	Africa	production	534195	2.90126e+07	297.43	203016	133330	56515.4	13171	0.796849	0.523326	0.221826	0.0516969
Row Asia & Pacific	Asia and Pacific	production	2.74593e+06	9.99307e+07	1148.64	1.87952e+06	219020	1.47264e+06	187858	7.3772	0.859665	5.78018	0.737353
Row Central & South America	C&S America	production	1.93392e+06	2.06952e+08	3914.9	1.16545e+06	132841	897771	134835	4.57444	0.521408	3.5238	0.529236
Row Europe	E Europe	production	255865	1.07498e+07	4.47024	192561	54984.7	111424	26152.5	0.755812	0.215818	0.437344	0.10265
Row Africa	Africa	production	4.65943e+06	4.8344e+08	1557.67	1.9804e+06	39122.7	1.64222e+06	299058	7.77316	0.153559	6.44579	1.17382
Row Middle East	Middle East	production	583191	1.67667e+07	110.352	423789	105372	271316	47101	1.66339	0.413591	1.06493	0.184874
Austria	W Europe	consumption	25572.8	1.2423e+06	5.93171	29252.5	7287.32	18297.6	3667.65	0.114818	0.0286031	0.0718188	0.0143957
Belgium	W Europe	consumption	59050.5	3.91555e+06	23.5136	67156.7	20453.2	38874.3	7829.22	0.263593	0.0802798	0.152584	0.0307301
Bulgaria	E Europe	consumption	24985.4	737673	1.73612	24052.5	6654.34	14604.9	2793.29	0.0944074	0.0261186	0.057325	0.0109638
Cyprus	Middle East	consumption	2415.54	112022	0.368844	3100.16	1459.24	1272.07	368.859	0.0121683	0.00572757	0.00499293	0.00144779
Czech Republic	E Europe	consumption	30815.4	1.41619e+06	3.7588	40019.4	11259.8	24464.8	4294.81	0.157078	0.0441954	0.0960256	0.0168573
Germany	W Europe	consumption	337521	2.14475e+07	188.198	376162	93353.2	232305	50503.4	1.47646	0.366416	0.911811	0.198229
Denmark	W Europe	consumption	27795.4	1.31657e+06	6.99843	31880.4	7669.86	19582.8	4627.74	0.125132	0.0301046	0.0768634	0.0181641
Estonia	E Europe	consumption	10250.5	579695	1.93137	9246.85	2292.99	5500.34	1453.51	0.0362944	0.00900012	0.0215891	0.00570512
Spain	W Europe	consumption	225878	1.40304e+07	63.2903	197536	38796.2	135938	22801.3	0.775338	0.152277	0.533565	0.0894961
Finland	W Europe	consumption	24150.8	1.16879e+06	4.52985	25285.4	6470.46	13922.5	4892.44	0.0992466	0.0253969	0.0546467	0.0192031
France	W Europe	consumption	280391	1.47989e+07	54.2435	296705	54550	201681	40473.7	1.16458	0.214111	0.791608	0.158862
Greece	W Europe	consumption	53805.1	2.74085e+06	5.42646	63879.3	16533.9	40220.5	7124.85	0.250729	0.0648963	0.157868	0.0279654
Croatia	E Europe	consumption	20050	696150	1.67129	16085.3	4477.66	9472	2135.61	0.0631355	0.0175751	0.0371781	0.00838239
Hungary	E Europe	consumption	26613.8	1.08532e+06	1.5936	35460.2	9716.69	21763.4	3980.19	0.139183	0.0381385	0.0854223	0.0156224
Ireland	W Europe	consumption	24456.7	762665	4.22237	41636	5309.96	31712	4614.06	0.163424	0.0208419	0.124471	0.0181104
Italy	W Europe	consumption	253337	1.51657e+07	87.3863	307017	79847.2	197500	29670.6	1.20506	0.313404	0.775196	0.116458
Lithuania	E Europe	consumption	25033.4	1.09684e+06	2.06894	20613.7	4225.53	13347.9	3040.35	0.0809099	0.0165854	0.052391	0.0119335
Luxembourg	W Europe	consumption	6482.93	478319	3.04287	4903.06	981.724	3162.25	759.095	0.0192448	0.00385332	0.012412	0.00297949
Latvia	E Europe	consumption	10343.2	400535	0.669613	7967.89	1721.46	4494.28	1752.15	0.0312744	0.00675681	0.0176403	0.00687729
Malta	W Europe	consumption	549.261	26509.6	0.131854	1245.03	390.968	779.862	74.2017	0.00488681	0.00153457	0.003061	0.000291246
Netherlands	W Europe	consumption	86404	6.779e+06	57.7013	85211.8	18669.2	55118	11424.5	0.33446	0.0732777	0.216341	0.0448417
Poland	E Europe	consumption	135426	6.15752e+06	11.93	156157	42101.5	89585.6	24469.5	0.612923	0.165251	0.351628	0.0960441
Portugal	W Europe	consumption	43478.7	2.51476e+06	9.75316	47336.8	8194.9	34686.8	4455.13	0.185799	0.0321654	0.136147	0.0174866
Romania	E Europe	consumption	91675.5	3.4121e+06	3.41344	74485.1	14635.2	50680.4	9169.52	0.292358	0.057444	0.198923	0.0359908
Sweden	W Europe	consumption	34854.2	1.87386e+06	11.8235	38475.6	8113.16	24053.4	6309.07	0.151019	0.0318446	0.0944107	0.0247634
Slovenia	E Europe	consumption	9415.18	573660	3.87271	10679.3	2401.21	7024.26	1253.8	0.0419167	0.00942487	0.0275706	0.00492124
Slovakia	E Europe	consumption	16546.3	778485	2.15911	20004.4	4220.63	13668.9	2114.94	0.0785184	0.0165662	0.053651	0.00830127
United Kingdom	W Europe	consumption	241575	1.1299e+07	74.138	290853	56881	194326	39646.4	1.14161	0.223261	0.762739	0.155614
United States	N America	consumption	2.69999e+06	7.395e+07	507.468	1.6688e+06	483082	962955	222766	6.55014	1.89612	3.77965	0.874367
Japan	Asia and Pacific	consumption	476052	2.39366e+07	133.064	445137	181399	217925	45813.4	1.74718	0.711998	0.855366	0.17982
China	Asia and Pacific	consumption	3.2438e+06	1.48673e+08	555.878	2.81473e+06	655364	1.75521e+06	404150	11.048	2.57234	6.88931	1.58631
Canada	N America	consumption	316108	1.17529e+07	44.9039	199801	55020.5	114521	30259.4	0.78423	0.215958	0.449502	0.11877
South Korea	Asia and Pacific	consumption	229442	1.10375e+07	58.5501	201329	66501.9	112121	22705.5	0.790226	0.261023	0.440082	0.0891203
Brazil	C&S America	consumption	1.83853e+06	3.26486e+08	979.172	1.83156e+06	106159	1.52686e+06	198539	7.18895	0.416678	5.993	0.779275
India	Asia and Pacific	consumption	1.60686e+06	1.3641e+08	617.083	2.73611e+06	420966	2.04413e+06	271015	10.7394	1.65231	8.02331	1.06375
Mexico	C&S America	consumption	798616	3.96764e+07	741.363	476239	96745.2	323704	55789.2	1.86926	0.37973	1.27056	0.218976
Russia	E Europe	consumption	1.49268e+06	7.21442e+07	271.589	714087	196365	450185	67536.9	2.80283	0.770743	1.767	0.265086
Australia	Asia and Pacific	consumption	1.08538e+06	4.74173e+07	180.505	413911	33063.7	299280	81566.7	1.62462	0.129777	1.17469	0.320153
Switzerland	W Europe	consumption	16821.6	992938	5.26635	23583.9	6737.45	14738.4	2108.01	0.092568	0.0264448	0.0578491	0.00827404
Turkey	Middle East	consumption	233774	9.16684e+06	22.8766	113041	36573.9	56934.8	19532.3	0.443692	0.143555	0.223472	0.0766652
Taiwan	Asia and Pacific	consumption	176560	1.25554e+07	84.6608	120207	29658.3	76863.4	13685.7	0.47182	0.11641	0.301693	0.0537171
Norway	W Europe	consumption	29846.6	1.7241e+06	13.1677	27401.1	7053.84	15806.6	4540.66	0.107551	0.0276867	0.0620418	0.0178223
Indonesia	Asia and Pacific	consumption	293648	2.65865e+07	259.039	467905	34868.2	362087	70950.2	1.83655	0.136859	1.42121	0.278483
South Africa	Africa	consumption	514663	2.79907e+07	286.81	193245	119653	60537.6	13054.2	0.758496	0.469645	0.237613	0.0512382
Row Asia & Pacific	Asia and Pacific	consumption	2.27968e+06	9.01528e+07	887.476	1.50479e+06	189371	1.15227e+06	163149	5.90638	0.743292	4.52272	0.640368
Row Central & South America	C&S America	consumption	1.47456e+06	1.54146e+08	2788.86	915786	109225	699093	107467	3.5945	0.428715	2.74398	0.421812
Row Europe	E Europe	consumption	182098	8.34198e+06	11.7824	147321	43654.7	83924.1	19742.5	0.578244	0.171347	0.329406	0.0774902
Row Africa	Africa	consumption	4.50874e+06	4.6383e+08	1619.11	2.08961e+06	76545.4	1.72295e+06	290118	8.20184	0.300444	6.76267	1.13873
Row Middle East	Middle East	consumption	897635	4.9934e+07	345.373	732713	132517	522766	77429.7	2.87594	0.520136	2.05189	0.303916

## Sheet: Fig2SourceData
Region	World Region	Animal-based products	Animal-based products	Animal-based products	Animal-based products	Animal-based products	Animal-based products	Animal-based products	Animal-based products	Animal-based products	Animal-based products	Animal-based products	Crop-based products	Crop-based products	Crop-based products	Crop-based products	Crop-based products	Crop-based products	Crop-based products	Crop-based products	Crop-based products	Crop-based products	Crop-based products	Fertiliser products	Fertiliser products	Fertiliser products	Fertiliser products	Fertiliser products	Fertiliser products	Fertiliser products	Fertiliser products	Fertiliser products	Fertiliser products	Fertiliser products	Fish-based products	Fish-based products	Fish-based products	Fish-based products	Fish-based products	Fish-based products	Fish-based products	Fish-based products	Fish-based products	Fish-based products	Fish-based products	Other food products	Other food products	Other food products	Other food products
		Land use	Land-driven SR	Land-driven RWR	Total GHG-driven SR	CO2-driven SR	CH4-driven SR	N2O-driven SR	Total GHG-driven RWR	CO2-driven RWR	CH4-driven RWR	N2O-driven RWR	Land use	Land-driven SR	Land-driven RWR	Total GHG-driven SR	CO2-driven SR	CH4-driven SR	N2O-driven SR	Total GHG-driven RWR	CO2-driven RWR	CH4-driven RWR	N2O-driven RWR	Land use	Land-driven SR	Land-driven RWR	Total GHG-driven SR	CO2-driven SR	CH4-driven SR	N2O-driven SR	Total GHG-driven RWR	CO2-driven RWR	CH4-driven RWR	N2O-driven RWR	Land use	Land-driven SR	Land-driven RWR	Total GHG-driven SR	CO2-driven SR	CH4-driven SR	N2O-driven SR	Total GHG-driven RWR	CO2-driven RWR	CH4-driven RWR	N2O-driven RWR	Land use	Land-driven SR	Land-driven RWR	Total GHG-driven SR
Africa	production	3.20026e+06	3.301e+08	1126.09	1.20138e+06	29067.5	990003	182308	4.71547	0.114092	3.88581	0.715569	1.04632e+06	9.14733e+07	379.665	207036	38347.8	109459	59229.6	0.812627	0.150517	0.42963	0.232479	3768.99	390107	1.28887	6663.12	3830.81	2498.54	333.775	0.0261531	0.0150361	0.0098069	0.00131008	97681	1.01748e+07	33.7653	60036.9	11315	39784.5	8937.39	0.235648	0.044412	0.156156	0.0350797	810638	7.66422e+07	302.94	346062
Asia and Pacific	production	5.03901e+06	1.72177e+08	960.225	3.44665e+06	312978	2.66001e+06	473661	13.5283	1.22845	10.4407	1.85914	2.63734e+06	2.13457e+08	1272.4	3.37543e+06	651057	2.32953e+06	394845	13.2487	2.55543	9.14352	1.54979	4758.43	230604	1.649	22340.1	10439.5	11239.2	661.332	0.0876859	0.0409755	0.0441146	0.00259576	312963	1.89776e+07	117.512	476402	169237	280663	26501.9	1.8699	0.664263	1.10162	0.104021	1.63769e+06	9.95747e+07	540.169	1.40828e+06
C&S America	production	3.24441e+06	4.46943e+08	3891.36	2.4494e+06	111096	2.03756e+06	300750	9.61403	0.436057	7.99751	1.18046	504393	6.28697e+07	571.24	290786	64591.3	191466	34728.3	1.14135	0.253524	0.751513	0.136311	768.097	84341.8	0.992636	4730.61	3024.28	1600.06	106.274	0.0185679	0.0118704	0.00628031	0.000417131	74107.5	6.29929e+06	112.068	92395	34657.3	49997.3	7740.32	0.362655	0.136032	0.196242	0.0303812	896303	8.53541e+07	1082.67	498785
E Europe	production	677629	1.66307e+07	11.6864	486882	88210.9	342305	56366.4	1.91104	0.346232	1.34356	0.221241	451075	2.30154e+07	8.98742	136073	75932.5	28134.6	32005.9	0.534093	0.298039	0.11043	0.125625	1624.21	57830.4	0.0837407	9373.86	6261.53	2961.91	150.423	0.0367929	0.0245768	0.0116256	0.000590417	158560	6.89394e+06	11.0526	110762	54765.3	48131.4	7865.45	0.434747	0.214957	0.188918	0.0308723	682528	3.47465e+07	23.5943	241064
Middle East	production	347098	6.51534e+06	59.7328	180752	36387.2	118698	25667	0.70946	0.142822	0.465894	0.100744	179838	6.19241e+06	23.4843	82355.9	38613.9	26399.2	17342.8	0.323251	0.151561	0.103618	0.0680715	1502.15	86875.2	0.373759	4219.93	2308.2	1777.01	134.721	0.0165634	0.00905979	0.00697486	0.000528786	18552	764829	4.15215	21414.1	10638.5	8360.58	2415.03	0.0840515	0.0417567	0.0328157	0.00947912	294331	1.29638e+07	39.0986	121278
N America	production	2.00106e+06	2.85516e+07	144.68	1.11649e+06	196334	752816	167344	4.38229	0.770619	2.95484	0.656833	230710	1.06093e+07	11.3774	77752.2	47725.1	14406.8	15620.4	0.305181	0.187323	0.0565473	0.0613108	160.439	12988.4	0.152526	2962.07	2112.13	820.635	29.3086	0.0116263	0.00829022	0.00322103	0.000115038	5015.57	182488	2.11473	21296.4	10814.4	10021.7	460.323	0.0835896	0.0424473	0.0393355	0.00180679	697401	3.20375e+07	133.188	490318
W Europe	production	485768	1.80329e+07	60.8069	895486	154559	636752	104175	3.51483	0.606653	2.49928	0.408892	275262	1.27022e+07	11.1651	144442	61953	42891	39598.3	0.566944	0.243169	0.16835	0.155425	472.029	20847.1	0.0989701	3081.96	1730.7	1219.97	131.282	0.0120968	0.0067931	0.00478846	0.000515288	13455.1	677809	2.73974	29924.2	14792.9	13078.6	2052.69	0.117454	0.058063	0.051334	0.0080569	464950	2.51126e+07	99.1074	529670
[truncated: 18 more columns]

## Sheet: Fig3SourceData
Region	World Region	Production/Consumption	Land use	Land-driven SR	Land-driven RWR	Total GHG-driven SR	CO2-driven SR	CH4-driven SR	N2O-driven SR	Total GHG-driven RWR	CO2-driven RWR	CH4-driven RWR	N2O-driven RWR
Austria	W Europe	production per km2	0.206398	7.33702	1.56612e-05	0.337362	0.0796965	0.222942	0.0347236	1.32416e-06	3.12813e-07	8.75058e-07	1.36292e-07
Belgium	W Europe	production per km3	1.41317	81.396	0.000381668	2.13631	0.753291	1.156	0.227014	8.38511e-06	2.95671e-06	4.53736e-06	8.91041e-07
Bulgaria	E Europe	production per km4	0.259836	7.35642	5.25252e-06	0.222901	0.0675897	0.125443	0.0298679	8.74898e-07	2.65293e-07	4.92372e-07	1.17233e-07
Cyprus	Middle East	production per km5	0.183983	8.03134	1.95446e-05	0.433988	0.203527	0.190861	0.0395998	1.70342e-06	7.98852e-07	7.4914e-07	1.55431e-07
Czech Republic	E Europe	production per km6	0.375574	15.3962	1.70568e-05	0.497	0.142323	0.302973	0.0517036	1.95075e-06	5.58627e-07	1.18919e-06	2.02939e-07
Germany	W Europe	production per km7	0.520139	24.5838	0.000105871	0.847567	0.228922	0.507172	0.111473	3.32674e-06	8.98529e-07	1.99068e-06	4.37538e-07
Denmark	W Europe	production per km8	0.577316	22.5841	6.73349e-05	1.02335	0.254719	0.640826	0.127805	4.0167e-06	9.99784e-07	2.51527e-06	5.01642e-07
Estonia	E Europe	production per km9	0.162189	5.68224	6.09793e-06	0.197078	0.0621177	0.105252	0.0297085	7.73542e-07	2.43815e-07	4.1312e-07	1.16607e-07
Spain	W Europe	production per km10	0.407291	22.4309	4.57525e-05	0.378929	0.0810325	0.255957	0.0419403	1.48732e-06	3.18057e-07	1.00464e-06	1.64618e-07
Finland	W Europe	production per km11	0.0553407	2.2692	3.07819e-06	0.068619	0.0160501	0.0393437	0.0132252	2.69333e-07	6.29974e-08	1.54426e-07	5.19096e-08
France	W Europe	production per km12	0.41752	17.2426	4.00743e-05	0.524799	0.0952555	0.359393	0.0701511	2.05986e-06	3.73883e-07	1.41063e-06	2.75347e-07
Greece	W Europe	production per km13	0.295903	15.2581	1.2773e-05	0.41808	0.120127	0.25362	0.0443334	1.64099e-06	4.71504e-07	9.9547e-07	1.74011e-07
Croatia	E Europe	production per km14	0.325265	9.57587	1.05444e-05	0.26119	0.0777947	0.149257	0.034139	1.02519e-06	3.05348e-07	5.8584e-07	1.33997e-07
Hungary	E Europe	production per km15	0.376335	15.1843	9.8907e-06	0.396315	0.115171	0.229357	0.0517875	1.55556e-06	4.5205e-07	9.00237e-07	2.03269e-07
Ireland	W Europe	production per km16	0.429163	5.00385	1.48103e-05	0.864947	0.0889621	0.645842	0.130143	3.39496e-06	3.49181e-07	2.53496e-06	5.10818e-07
Italy	W Europe	production per km17	0.607579	32.1805	0.000106723	0.911167	0.25288	0.582091	0.0761971	3.57638e-06	9.92566e-07	2.28474e-06	2.99078e-07
Lithuania	E Europe	production per km18	0.35962	14.663	7.87262e-06	0.323976	0.0625355	0.212565	0.0488759	1.27162e-06	2.45455e-07	8.34328e-07	1.9184e-07
Luxembourg	W Europe	production per km19	0.360149	13.8309	5.65303e-05	1.02387	0.254299	0.657402	0.112168	4.01874e-06	9.98135e-07	2.58034e-06	4.40267e-07
Latvia	E Europe	production per km20	0.175144	5.427	1.86343e-06	0.122107	0.0197546	0.0738521	0.0284998	4.79274e-07	7.75379e-08	2.89873e-07	1.11863e-07
Malta	W Europe	production per km21	1.51598	64.4089	0.000312959	4.35063	1.65784	2.47948	0.213304	1.70764e-05	6.5071e-06	9.7321e-06	8.37229e-07
Netherlands	W Europe	production per km22	1.67068	106.566	0.000643481	2.87395	0.73827	1.80356	0.332123	1.12804e-05	2.89775e-06	7.07907e-06	1.3036e-06
Poland	E Europe	production per km23	0.425034	17.5988	1.85667e-05	0.527956	0.145528	0.300253	0.0821747	2.07225e-06	5.71204e-07	1.17851e-06	3.2254e-07
Portugal	W Europe	production per km24	0.384145	20.293	4.87152e-05	0.454659	0.0749068	0.340023	0.0397294	1.78456e-06	2.94013e-07	1.33461e-06	1.5594e-07
Romania	E Europe	production per km25	0.402521	14.54	1.0192e-05	0.299743	0.0556	0.20563	0.0385127	1.1765e-06	2.18233e-07	8.07108e-07	1.51164e-07
Sweden	W Europe	production per km26	0.045323	1.71818	2.99879e-06	0.0630114	0.0120162	0.0405703	0.0104248	2.47323e-07	4.71643e-08	1.5924e-07	4.0918e-08
Slovenia	E Europe	production per km27	0.216177	8.71111	2.22655e-05	0.417566	0.0870575	0.288784	0.0417248	1.63897e-06	3.41705e-07	1.13349e-06	1.63772e-07
Slovakia	E Europe	production per km28	0.223439	8.82397	8.43902e-06	0.32557	0.0602749	0.235845	0.0294498	1.27788e-06	2.36582e-07	9.25703e-07	1.15592e-07
United Kingdom	W Europe	production per km29	0.504986	10.4345	2.73549e-05	0.914745	0.179561	0.615783	0.119402	3.59042e-06	7.04785e-07	2.41698e-06	4.6866e-07
United States	N America	production per km30	0.276426	6.36195	2.96562e-05	0.170218	0.0519168	0.0955749	0.0227264	6.68115e-07	2.03776e-07	3.75136e-07	8.92022e-08
Japan	Asia and Pacific	production per km31	0.795718	41.0503	0.000186245	0.919624	0.436035	0.402389	0.0811996	3.60957e-06	1.71146e-06	1.5794e-06	3.18712e-07
China	Asia and Pacific	production per km32	0.323076	14.9459	4.88869e-05	0.29694	0.0710479	0.183446	0.0424467	1.16551e-06	2.78867e-07	7.20034e-07	1.66605e-07
Canada	N America	production per km33	0.0319627	1.124	1.09368e-06	0.0189294	0.00538045	0.01044	0.00310887	7.42987e-08	2.11185e-08	4.09777e-08	1.22025e-08
South Korea	Asia and Pacific	production per km34	1.12763	66.0192	0.000273213	1.4813	0.620824	0.721761	0.138712	5.81417e-06	2.43677e-06	2.83295e-06	5.44451e-07
Brazil	C&S America	production per km35	0.231149	41.5785	0.000110102	0.22914	0.0131925	0.190276	0.0256715	8.99386e-07	5.17811e-08	7.46843e-07	1.00762e-07
India	Asia and Pacific	production per km36	0.501294	42.6261	0.00018677	0.923369	0.14061	0.693666	0.0890923	3.62427e-06	5.51903e-07	2.72267e-06	3.49692e-07
Mexico	C&S America	production per km37	0.42234	21.6169	0.000414177	0.248027	0.0506798	0.168655	0.0286929	9.7352e-07	1.98921e-07	6.61978e-07	1.12621e-07
Russia	E Europe	production per km38	0.0777516	3.27338	2.21407e-06	0.0334002	0.0105604	0.0201248	0.00271511	1.31098e-07	4.14499e-08	7.89907e-08	1.06569e-08
Australia	Asia and Pacific	production per km39	0.179836	8.06121	2.73437e-05	0.0649992	0.00426669	0.0473144	0.0134181	2.55125e-07	1.6747e-08	1.85711e-07	5.26667e-08
Switzerland	W Europe	production per km40	0.232941	9.47116	4.54211e-05	0.57005	0.154529	0.381066	0.0344546	2.23748e-06	6.06536e-07	1.49571e-06	1.35236e-07
Turkey	Middle East	production per km41	0.331152	12.5214	2.14615e-05	0.146581	0.0552271	0.0642433	0.027111	5.75339e-07	2.16769e-07	2.52158e-07	1.06412e-07
Taiwan	Asia and Pacific	production per km42	4.95594	407.737	0.00215638	2.55068	0.759061	1.49755	0.294068	1.00116e-05	2.97935e-06	5.87798e-06	1.15423e-06
Norway	W Europe	production per km43	0.0433169	1.99007	4.52526e-06	0.06198	0.0176859	0.0335886	0.0107056	2.43275e-07	6.9418e-08	1.31837e-07	4.20199e-08
Indonesia	Asia and Pacific	production per km44	0.161314	16.4029	0.000163205	0.236151	0.0178478	0.177491	0.040813	9.26906e-07	7.00534e-08	6.96659e-07	1.60193e-07
South Africa	Africa	production per km45	0.437376	23.7543	0.000243524	0.166221	0.109165	0.0462724	0.0107839	6.52427e-07	4.28478e-07	1.81622e-07	4.23273e-08
Row Asia & Pacific	Asia and Pacific	production per km46	0.116668	4.24581	4.88029e-05	0.079856	0.00930563	0.0625688	0.00798163	3.13439e-07	3.65251e-08	2.45586e-07	3.13283e-08
Row Central & South America	C&S America	production per km47	0.15932	17.0492	0.000322518	0.0960121	0.0109438	0.0739604	0.011108	3.76853e-07	4.29548e-08	2.90298e-07	4.35996e-08
Row Europe	E Europe	production per km48	0.210518	8.84463	3.67798e-06	0.158433	0.0452397	0.0916762	0.0215175	6.21859e-07	1.77568e-07	3.59834e-07	8.44574e-08
Row Africa	Africa	production per km49	0.168352	17.4673	5.62808e-05	0.0715544	0.00141355	0.0593355	0.0108054	2.80855e-07	5.54827e-09	2.32895e-07	4.24116e-08
Row Middle East	Middle East	production per km50	0.0947064	2.72281	1.79204e-05	0.0688206	0.0171117	0.04406	0.00764889	2.70124e-07	6.71644e-08	1.72938e-07	3.00223e-08

## Sheet: Fig4SourceData
Region	World Region	Production/Consumption	Land use	Land-driven SR	Land-driven RWR	Total GHG-driven SR	CO2-driven SR	CH4-driven SR	N2O-driven SR	Total GHG-driven RWR	CO2-driven RWR	CH4-driven RWR	N2O-driven RWR
Austria	W Europe	consumption per capita	0.00304742	0.14804	7.06859e-07	0.00348591	0.000868402	0.00218045	0.00043706	1.36824e-08	3.40852e-09	8.55838e-09	1.71548e-09
Belgium	W Europe	consumption per capita	0.00534962	0.354725	2.13019e-06	0.00608399	0.00185293	0.00352178	0.00070928	2.388e-08	7.27286e-09	1.38232e-08	2.78396e-09
Bulgaria	E Europe	consumption per capita	0.00340015	0.100387	2.36261e-07	0.0032732	0.000905559	0.00198751	0.000380125	1.28475e-08	3.55437e-09	7.80109e-09	1.49201e-09
Cyprus	Middle East	consumption per capita	0.00214746	0.0995902	3.2791e-07	0.00275611	0.00129729	0.0011309	0.000327924	1.08179e-08	5.09193e-09	4.43882e-09	1.28712e-09
Czech Republic	E Europe	consumption per capita	0.00293589	0.134926	3.58114e-07	0.0038128	0.00107276	0.00233085	0.000409182	1.49654e-08	4.21065e-09	9.14871e-09	1.60606e-09
Germany	W Europe	consumption per capita	0.00420456	0.267176	2.34442e-06	0.00468592	0.00116292	0.00289387	0.00062913	1.83925e-08	4.56451e-09	1.13586e-08	2.46937e-09
Denmark	W Europe	consumption per capita	0.00498968	0.236343	1.25632e-06	0.005723	0.00137685	0.0035154	0.000830748	2.24631e-08	5.40422e-09	1.37981e-08	3.26073e-09
Estonia	E Europe	consumption per capita	0.00772202	0.436702	1.45496e-06	0.00696593	0.00172738	0.00414358	0.00109498	2.73416e-08	6.78006e-09	1.62637e-08	4.29784e-09
Spain	W Europe	consumption per capita	0.00483237	0.300163	1.35402e-06	0.00422602	0.000829995	0.00290823	0.000487804	1.65874e-08	3.25777e-09	1.14149e-08	1.91465e-09
Finland	W Europe	consumption per capita	0.00448211	0.216914	8.40687e-07	0.00469268	0.00120084	0.00258386	0.00090798	1.8419e-08	4.71336e-09	1.01418e-08	3.56387e-09
France	W Europe	consumption per capita	0.00429107	0.226482	8.30138e-07	0.00454074	0.000834828	0.00308651	0.000619407	1.78226e-08	3.27674e-09	1.21147e-08	2.4312e-09
Greece	W Europe	consumption per capita	0.00484517	0.246814	4.88655e-07	0.00575235	0.00148888	0.00362187	0.000641595	2.25783e-08	5.84393e-09	1.4216e-08	2.51829e-09
Croatia	E Europe	consumption per capita	0.0046839	0.162628	3.90432e-07	0.0037577	0.00104603	0.00221276	0.000498903	1.47491e-08	4.10572e-09	8.68521e-09	1.95822e-09
Hungary	E Europe	consumption per capita	0.00266893	0.108839	1.59811e-07	0.00355608	0.000974424	0.00218251	0.000399148	1.39578e-08	3.82466e-09	8.56645e-09	1.56667e-09
Ireland	W Europe	consumption per capita	0.0053398	0.166518	9.21899e-07	0.00909067	0.00115936	0.0069239	0.00100742	3.56814e-08	4.55054e-09	2.71766e-08	3.95417e-09
Italy	W Europe	consumption per capita	0.00426641	0.255404	1.47166e-06	0.00517043	0.00134469	0.00332606	0.000499677	2.02942e-08	5.27799e-09	1.3055e-08	1.96126e-09
Lithuania	E Europe	consumption per capita	0.00826699	0.36222	6.83245e-07	0.00680745	0.00139543	0.00440798	0.00100404	2.67196e-08	5.47714e-09	1.73015e-08	3.94091e-09
Luxembourg	W Europe	consumption per capita	0.0125069	0.922778	5.87034e-06	0.00945904	0.00189395	0.00610064	0.00146445	3.71272e-08	7.43385e-09	2.39453e-08	5.74805e-09
Latvia	E Europe	consumption per capita	0.0050217	0.194462	3.25101e-07	0.00386846	0.000835778	0.002182	0.00085068	1.51839e-08	3.28047e-09	8.56445e-09	3.33896e-09
Malta	W Europe	consumption per capita	0.00131949	0.0636839	3.16753e-07	0.00299094	0.000939222	0.00187346	0.000178255	1.17396e-08	3.68649e-09	7.35343e-09	6.99659e-10
Netherlands	W Europe	consumption per capita	0.00517604	0.406097	3.4566e-06	0.00510462	0.00111838	0.00330185	0.000684386	2.00359e-08	4.38971e-09	1.29599e-08	2.68625e-09
Poland	E Europe	consumption per capita	0.00355791	0.161771	3.13426e-07	0.00410256	0.00110609	0.0023536	0.000642864	1.61027e-08	4.34147e-09	9.23799e-09	2.52328e-09
Portugal	W Europe	consumption per capita	0.00411825	0.238195	9.23808e-07	0.00448369	0.000776211	0.00328549	0.000421984	1.75987e-08	3.04667e-09	1.28957e-08	1.65631e-09
Romania	E Europe	consumption per capita	0.00455021	0.169356	1.69422e-07	0.00369699	0.000726403	0.00251546	0.000455119	1.45109e-08	2.85117e-09	9.87333e-09	1.78636e-09
Sweden	W Europe	consumption per capita	0.00368859	0.198309	1.25127e-06	0.00407183	0.000858607	0.00254554	0.000667683	1.59821e-08	3.37007e-09	9.99138e-09	2.62069e-09
Slovenia	E Europe	consumption per capita	0.00458641	0.279447	1.88651e-06	0.00520219	0.0011697	0.00342172	0.000610764	2.04188e-08	4.59113e-09	1.34304e-08	2.39728e-09
Slovakia	E Europe	consumption per capita	0.00306504	0.144207	3.99956e-07	0.00370563	0.000781832	0.00253203	0.000391774	1.45448e-08	3.06873e-09	9.93834e-09	1.53773e-09
United Kingdom	W Europe	consumption per capita	0.00381884	0.178616	1.17198e-06	0.00459783	0.000899179	0.00307192	0.000626734	1.80467e-08	3.52932e-09	1.20574e-08	2.45996e-09
United States	N America	consumption per capita	0.00866613	0.237356	1.62881e-06	0.00535633	0.00155054	0.00309078	0.000715009	2.10239e-08	6.08595e-09	1.21315e-08	2.80644e-09
Japan	Asia and Pacific	consumption per capita	0.00372402	0.187249	1.04092e-06	0.00348217	0.00141903	0.00170476	0.000358385	1.36677e-08	5.56975e-09	6.69128e-09	1.40668e-09
China	Asia and Pacific	consumption per capita	0.0024133	0.110609	4.13559e-07	0.00209409	0.000487575	0.00130584	0.000300677	8.21941e-09	1.91376e-09	5.12548e-09	1.18017e-09
Canada	N America	consumption per capita	0.00920543	0.342258	1.30765e-06	0.00581844	0.00160226	0.00333499	0.000881189	2.28377e-08	6.28895e-09	1.309e-08	3.45871e-09
South Korea	Asia and Pacific	consumption per capita	0.00459465	0.22103	1.17249e-06	0.00403169	0.00133173	0.00224527	0.000454686	1.58246e-08	5.22709e-09	8.81281e-09	1.78467e-09
Brazil	C&S America	consumption per capita	0.00930831	1.65297	4.95747e-06	0.00927302	0.000537472	0.00773037	0.00100519	3.63971e-08	2.1096e-09	3.03421e-08	3.94541e-09
India	Asia and Pacific	consumption per capita	0.00128519	0.109102	4.93553e-07	0.00218838	0.000336695	0.00163493	0.000216762	8.58951e-09	1.32154e-09	6.41716e-09	8.50802e-10
Mexico	C&S America	consumption per capita	0.00690274	0.342939	6.40788e-06	0.00411631	0.000836205	0.0027979	0.000482207	1.61567e-08	3.28215e-09	1.09819e-08	1.89269e-09
Russia	E Europe	consumption per capita	0.0104412	0.504643	1.89974e-06	0.00499498	0.00137356	0.00314901	0.000472415	1.96056e-08	5.39129e-09	1.236e-08	1.85425e-09
Australia	Asia and Pacific	consumption per capita	0.0485846	2.12253	8.07987e-06	0.0185278	0.00148002	0.0133966	0.00365115	7.27224e-08	5.80916e-09	5.25823e-08	1.43309e-08
Switzerland	W Europe	consumption per capita	0.00212599	0.125491	6.65582e-07	0.00298062	0.000851506	0.0018627	0.000266418	1.16991e-08	3.3422e-09	7.3112e-09	1.04571e-09
Turkey	Middle East	consumption per capita	0.00318303	0.124814	3.11485e-07	0.00153915	0.000497985	0.000775215	0.000265948	6.04124e-09	1.95462e-09	3.04276e-09	1.04386e-09
Taiwan	Asia and Pacific	consumption per capita	0.00760216	0.540597	3.64525e-06	0.00517577	0.001277	0.00330951	0.000589266	2.03152e-08	5.01228e-09	1.299e-08	2.3129e-09
Norway	W Europe	consumption per capita	0.00602585	0.348085	2.65849e-06	0.00553213	0.00142413	0.00319127	0.000916734	2.17139e-08	5.58978e-09	1.25259e-08	3.59823e-09
Indonesia	Asia and Pacific	consumption per capita	0.00119799	0.108465	1.0568e-06	0.00190891	0.000142252	0.0014772	0.000289455	7.49257e-09	5.58345e-10	5.7981e-09	1.13613e-09
South Africa	Africa	consumption per capita	0.00989665	0.538244	5.51518e-06	0.00371598	0.00230086	0.0011641	0.000251023	1.45854e-08	9.03097e-09	4.56915e-09	9.85279e-10
Row Asia & Pacific	Asia and Pacific	consumption per capita	0.00253168	0.100118	9.85579e-07	0.00167113	0.000210305	0.00127964	0.000181184	6.55928e-09	8.25456e-10	5.02267e-09	7.11155e-10
Row Central & South America	C&S America	consumption per capita	0.00520219	0.54382	9.83899e-06	0.00323085	0.000385343	0.00246637	0.000379138	1.26813e-08	1.51249e-09	9.68064e-09	1.48814e-09
Row Europe	E Europe	consumption per capita	0.00236009	0.108117	1.52707e-07	0.00190937	0.00056579	0.0010877	0.000255873	7.49436e-09	2.22075e-09	4.26929e-09	1.00432e-09
Row Africa	Africa	consumption per capita	0.00485679	0.499634	1.7441e-06	0.00225092	8.24542e-05	0.00185595	0.000312513	8.83497e-09	3.23637e-10	7.2847e-09	1.22663e-09
Row Middle East	Middle East	consumption per capita	0.00293113	0.163054	1.12778e-06	0.0023926	0.00043272	0.00170704	0.000252838	9.39106e-09	1.69845e-09	6.70021e-09	9.92403e-10

## Sheet: Fig5&FigS9SourceData
Region	World Region	Footprint type	Land use	Land-driven SR	Land-driven RWR	Total GHG-driven SR
Austria	W Europe	Net import	8246.56	626382	4.61702	932.343
Belgium	W Europe	Net import	15734.3	1.42062e+06	11.8148	1675.04
Bulgaria	E Europe	Net import	-3862.49	-79061	1.15297	-694.667
Cyprus	Middle East	Net import	734.54	38642.5	0.190271	-865.047
Czech Republic	E Europe	Net import	1237.21	203669	2.41549	878.35
Germany	W Europe	Net import	151717	1.26657e+07	150.379	73393.8
Denmark	W Europe	Net import	3137.48	351971	4.12247	-11828.2
Estonia	E Europe	Net import	2800.7	318693	1.65128	194.47
Spain	W Europe	Net import	19726.2	2.67693e+06	40.1326	5739.17
Finland	W Europe	Net import	5596.11	407968	3.49779	2278.73
France	W Europe	Net import	51566.8	5.34909e+06	32.2806	9086.07
Greece	W Europe	Net import	15334.3	757122	3.76583	9524.09
Croatia	E Europe	Net import	1871.17	160960	1.08198	1487.51
Hungary	E Europe	Net import	-8383.55	-326752	0.673809	-1395.17
Ireland	W Europe	Net import	-5428.92	414211	3.19103	-18596.4
Italy	W Europe	Net import	71070.2	5.51194e+06	55.3706	33677.4
Lithuania	E Europe	Net import	1654.17	143586	1.55714	-448.258
Luxembourg	W Europe	Net import	5553.5	442626	2.89699	2260.79
Latvia	E Europe	Net import	-978.545	49719.2	0.549155	74.5971
Malta	W Europe	Net import	102.954	7547.55	0.0397188	-35.7947
Netherlands	W Europe	Net import	26983.2	2.98878e+06	34.8147	-17005.8
Poland	E Europe	Net import	2955.07	672496	6.14336	-8391.44
Portugal	W Europe	Net import	8172.14	649638	5.27577	5549.29
Romania	E Europe	Net import	-3873.73	-39370.6	0.994091	3333.16
Sweden	W Europe	Net import	14639.7	1.10753e+06	10.486	10371.9
Slovenia	E Europe	Net import	5000.7	395773	3.41804	2152.3
Slovakia	E Europe	Net import	5614.16	346760	1.74622	4075.47
United Kingdom	W Europe	Net import	118182	8.74937e+06	67.4539	67336.2
United States	N America	Net import	83403.1	1.37291e+07	226.748	57552.8
Japan	Asia and Pacific	Net import	180676	8.6984e+06	63.9284	103766
China	Asia and Pacific	Net import	216858	8.64383e+06	97.8499	32658.1
Canada	N America	Net import	-2016.59	565791	34.0184	11397.4
South Korea	Asia and Pacific	Net import	119797	4.61814e+06	31.9842	57295
Brazil	C&S America	Net import	-119833	-2.57784e+07	46.3577	-109779
India	Asia and Pacific	Net import	26724.2	2.04685e+06	28.3617	-174460
Mexico	C&S America	Net import	-27846.8	-2.62488e+06	-69.1271	-9117.43
Russia	E Europe	Net import	175289	1.66813e+07	234.075	148167
Australia	Asia and Pacific	Net import	-297009	-1.45487e+07	-29.685	-85733.9
Switzerland	W Europe	Net import	7157.08	599986	3.38186	-67.1243
Turkey	Middle East	Net import	-24506.3	-599120	6.13787	-1284.1
Taiwan	Asia and Pacific	Net import	-2720.72	-2.19451e+06	6.65381	27936.4
Norway	W Europe	Net import	15947.5	1.08555e+06	11.7157	7513.67
Indonesia	Asia and Pacific	Net import	-11866.2	-4.47917e+06	-50.0577	20655.3
South Africa	Africa	Net import	-19531.5	-1.02195e+06	-10.6204	-9771.37
Row Asia & Pacific	Asia and Pacific	Net import	-466252	-9.77795e+06	-261.165	-374726
Row Central & South America	C&S America	Net import	-459357	-5.2806e+07	-1126.04	-249662
Row Europe	E Europe	Net import	-73767.3	-2.40784e+06	7.31219	-45239.8
Row Africa	Africa	Net import	-150694	-1.96103e+07	61.4396	109215
Row Middle East	Middle East	Net import	314444	3.31673e+07	235.021	308924

## Sheet: Fig6&FigS10SourceData
Region	World Region	Footprint type	Land use	Land-driven SR	Land-driven RWR	Total GHG-driven SR
Austria	W Europe	production	62.5721	70.949	86.071	41.0353
Belgium	W Europe	production	57.5511	62.7341	70.5095	42.062
Bulgaria	E Europe	production	25.7897	48.1821	78.3382	22.7446
Cyprus	Middle East	production	55.8305	57.5324	64.1757	27.3233
Czech Republic	E Europe	production	25.4224	33.4375	70.8184	17.5005
Germany	W Europe	production	56.2001	67.3917	84.2047	36.356
Denmark	W Europe	production	49.3946	60.6169	82.7544	33.066
Estonia	E Europe	production	52.5187	73.3685	91.2752	32.46
Spain	W Europe	production	30.5816	38.553	70.7043	20.116
Finland	W Europe	production	31.3366	41.8007	79.514	27.1414
France	W Europe	production	37.2792	51.3902	67.5778	20.9819
Greece	W Europe	production	43.3245	43.2273	74.0174	27.0713
Croatia	E Europe	production	17.0814	31.0387	68.4967	18.5002
Hungary	E Europe	production	21.6485	24.8546	58.55	18.2463
Ireland	W Europe	production	73.1525	88.4221	94.553	64.8004
Italy	W Europe	production	37.6535	45.011	68.4855	21.1922
Lithuania	E Europe	production	29.1501	35.1245	82.6119	22.3818
Luxembourg	W Europe	production	97.9077	98.3259	98.5729	69.4724
Latvia	E Europe	production	44.8073	60.1791	89.2554	32.3222
Malta	W Europe	production	47.7036	56.7379	59.2184	26.8949
Netherlands	W Europe	production	69.5008	72.6792	79.7035	38.5713
Poland	E Europe	production	19.2532	26.7027	61.4258	11.6752
Portugal	W Europe	production	36.0784	42.0465	64.8897	25.4647
Romania	E Europe	production	7.58453	11.0932	33.4676	8.49184
Sweden	W Europe	production	53.0345	67.2331	91.2115	43.7824
Slovenia	E Europe	production	59.2502	73.791	90.5997	30.7944
Slovakia	E Europe	production	57.5392	64.3079	86.8523	35.9013
United Kingdom	W Europe	production	60.2542	82.5108	93.4815	36.8317
United States	N America	production	13.5414	29.7775	49.9575	11.8818
Japan	Asia and Pacific	production	38.4529	36.8687	48.4851	23.9013
China	Asia and Pacific	production	8.64776	8.34177	19.9916	3.9631
Canada	N America	production	27.7053	35.811	81.8426	23.6733
South Korea	Asia and Pacific	production	54.9336	45.2062	57.356	32.31
Brazil	C&S America	production	3.85109	2.20059	13.3207	2.51022
India	Asia and Pacific	production	5.59274	5.41786	8.59526	1.32777
Mexico	C&S America	production	6.53528	4.93198	2.04216	5.5533
Russia	E Europe	production	18.3043	29.758	87.1955	24.0048
Australia	Asia and Pacific	production	7.21744	5.70481	14.7378	10.8108
Switzerland	W Europe	production	62.2392	74.5472	77.4885	35.2496
Turkey	Middle East	production	9.07233	15.7165	38.6306	14.6694
Taiwan	Asia and Pacific	production	31.5372	24.8544	36.5025	34.6478
Norway	W Europe	production	63.4399	72.0886	92.0604	47.5983
Indonesia	Asia and Pacific	production	19.2492	12.7296	12.1847	10.6436
South Africa	Africa	production	2.37917	3.51627	2.44076	5.55462
Row Asia & Pacific	Asia and Pacific	production	14.6415	24.5336	12.3145	16.2431
Row Central & South America	C&S America	production	7.03598	5.0171	1.10915	6.64636
Row Europe	E Europe	production	13.9343	19.8536	75.4709	11.5664
Row Africa	Africa	production	5.25418	3.80759	12.0327	10.8172
Row Middle East	Middle East	production	46.8933	73.7631	73.3539	49.7928

## Sheet: FigS6SourceData
Product	Contributing footprint	Land use	Land-driven SR	Land-driven RWR	Total GHG-driven SR
FVEG	Paddy rice	1466.37	135220	1.2012
FVEG	Wheat	9576.26	500791	0.89409
FVEG	Cereal grains nec	6743.46	468331	2.15471
FVEG	Vegetables, fruit, nuts	1.8449e+06	1.40143e+08	770.948
FVEG	Oil seeds	10208.1	774717	3.81082
FVEG	Sugar cane & beet	602.903	63845.5	0.432234
FVEG	Plant-based fibres	457.185	36669.2	0.213526
FVEG	Crops nec	389.58	36944.3	0.349349
FVEG	Fodder crops cattle	345.095	19013.6	0.0368639
FVEG	Fodder crops pigs	37.1211	1990.01	0.0039956
FVEG	Fodder crops poultry	41.2682	2217.12	0.0032797
FVEG	Fodder crops meat animals nec	29.7231	1316.52	0.00130742
FVEG	Fodder crops raw milk	150.841	8319.34	0.0171835
FVEG	Pasture Cattle	23188.6	1.53109e+06	13.1655
FVEG	Pasture animals nec	1554.24	82541.2	0.425324
FVEG	Pasture raw milk	7424.79	355499	3.12115
CATL	Paddy rice	3114.52	262253	1.14269
CATL	Wheat	9048.88	538687	1.21395
CATL	Cereal grains nec	34796.1	3.04165e+06	9.31633
CATL	Vegetables, fruit, nuts	2390.28	172205	0.608792
CATL	Oil seeds	12608.3	1.22373e+06	4.37113
CATL	Sugar cane & beet	506.003	61395.6	0.260465
CATL	Plant-based fibres	111.098	11420.2	0.0303583
CATL	Crops nec	2041.54	192477	1.51651
CATL	Fodder crops cattle	27740.9	1.39972e+06	1.64353
CATL	Fodder crops pigs	30.6774	1887.97	0.00434276
CATL	Fodder crops poultry	16.0683	890.925	0.0014892
CATL	Fodder crops meat animals nec	8.24169	452.865	0.000864922
CATL	Fodder crops raw milk	85.174	4375.39	0.00455998
CATL	Pasture Cattle	2.42076e+06	1.73234e+08	679.38
CATL	Pasture animals nec	1045.65	37054.2	0.14223
CATL	Pasture raw milk	5002.53	354321	1.64861
MILK	Paddy rice	3751.82	363401	3.07873
MILK	Wheat	8282.68	490630	1.73643
MILK	Cereal grains nec	99761.1	7.73661e+06	37.8891
MILK	Vegetables, fruit, nuts	2088.06	153945	0.669862
MILK	Oil seeds	10517.4	927741	4.48924
MILK	Sugar cane & beet	1209.71	134513	1.15289
MILK	Plant-based fibres	178.65	15725.3	0.0589544
MILK	Crops nec	11719.2	1.05484e+06	9.66521
MILK	Fodder crops cattle	4963.39	281718	0.283531
MILK	Fodder crops pigs	46.5554	2590.15	0.00426231
MILK	Fodder crops poultry	71.2024	4248.25	0.00744656
MILK	Fodder crops meat animals nec	13.3734	687.4	0.000808046
MILK	Fodder crops raw milk	89933.6	6.36581e+06	17.7032
MILK	Pasture Cattle	535725	4.11154e+07	266.026
MILK	Pasture animals nec	993.615	48104.6	0.314907
MILK	Pasture raw milk	2.28179e+06	1.43543e+08	1086.42
PCAT	Paddy rice	6115.19	616119	6.28211
PCAT	Wheat	19478.6	1.10025e+06	3.01861
PCAT	Cereal grains nec	92811	7.76586e+06	38.4386
PCAT	Vegetables, fruit, nuts	3262.14	282688	1.57551
PCAT	Oil seeds	22376.4	2.28012e+06	8.60147
PCAT	Sugar cane & beet	2406.06	261600	1.60443
PCAT	Plant-based fibres	510.161	56764.9	0.131721
PCAT	Crops nec	6771.74	688057	7.72794
PCAT	Fodder crops cattle	145335	7.50736e+06	10.0419
PCAT	Fodder crops pigs	82.2498	3973.62	0.00425286
PCAT	Fodder crops poultry	104.221	5663.37	0.00850646
PCAT	Fodder crops meat animals nec	37.5627	1712.75	0.00127866
PCAT	Fodder crops raw milk	548.997	32489.8	0.0515253
PCAT	Pasture Cattle	4.97534e+06	3.4856e+08	2593.7
PCAT	Pasture animals nec	1579.31	89237.7	0.741607
PCAT	Pasture raw milk	18415.3	1.6478e+06	10.6501
DAIR	Paddy rice	5452.72	533145	5.36365
DAIR	Wheat	17717.3	956837	2.24433
DAIR	Cereal grains nec	81594.2	5.86649e+06	21.3218
DAIR	Vegetables, fruit, nuts	11099.9	1.31857e+06	3.73464
DAIR	Oil seeds	30243.4	2.90556e+06	9.8048
DAIR	Sugar cane & beet	4752.94	511149	2.54736
DAIR	Plant-based fibres	683.834	74356	0.182704
DAIR	Crops nec	7719.16	729319	6.96731
DAIR	Fodder crops cattle	6015.44	309768	0.167005
DAIR	Fodder crops pigs	134.148	6254.47	0.00481008
DAIR	Fodder crops poultry	203.525	9760.08	0.00839885
DAIR	Fodder crops meat animals nec	50.3128	2206.5	0.00129559
DAIR	Fodder crops raw milk	64303.1	3.17581e+06	3.7191
DAIR	Pasture Cattle	327077	2.30306e+07	105.781
DAIR	Pasture animals nec	1665.59	84760.8	0.419431
DAIR	Pasture raw milk	1.40051e+06	8.38359e+07	417.162
OFOD	Paddy rice	135073	1.33813e+07	113.609
OFOD	Wheat	807155	4.43816e+07	102.096
OFOD	Cereal grains nec	1.42513e+06	9.43038e+07	407.514
OFOD	Vegetables, fruit, nuts	307308	2.52564e+07	136.092
OFOD	Oil seeds	569760	4.29584e+07	200.144
OFOD	Sugar cane & beet	61003.9	5.75723e+06	43.54
OFOD	Plant-based fibres	2897.59	262368	1.2716
OFOD	Crops nec	68856.3	7.23749e+06	62.0689
OFOD	Fodder crops cattle	31658.8	1.5963e+06	2.0713
OFOD	Fodder crops pigs	3150.34	161368	0.213181
OFOD	Fodder crops poultry	4366.32	216462	0.490108
OFOD	Fodder crops meat animals nec	1623.11	74392.7	0.0564854
OFOD	Fodder crops raw milk	14473.9	738707	0.557259
OFOD	Pasture Cattle	1.11348e+06	7.29919e+07	723.128
OFOD	Pasture animals nec	58181.3	2.41707e+06	19.476
OFOD	Pasture raw milk	368139	2.01926e+07	206.098

## Sheet: FigS11SourceData
exporterContinent	importerContinent	Land use	Land-driven SR	Land-driven RWR	Total GHG-driven SR
W Europe	W Europe	0	0	0	0
W Europe	W Europe	159.698	6597.4	0.00138549	47.6435
W Europe	W Europe	1043.79	42938.1	0.00946656	270.379
W Europe	W Europe	937.333	40494.1	0.0302484	455.242
W Europe	W Europe	17.0708	711.462	0.000143322	3.48327
W Europe	W Europe	17.4272	731.941	0.000141321	5.115
W Europe	W Europe	0	0	0	0
W Europe	W Europe	198.115	2732.55	0.0018128	184.208
W Europe	W Europe	149.441	7295.24	0.0184821	387.791
W Europe	W Europe	145.939	7243.14	0.0163335	357.235
W Europe	W Europe	190.403	5413.63	0.0145523	1073.65
W Europe	W Europe	22.9884	1454.39	0.00591347	417.254
W Europe	W Europe	36.257	846.96	0.0015941	141.079
W Europe	W Europe	4.39651	280.544	0.00128327	21.0991
W Europe	W Europe	0.380446	25.0789	0.000122929	5.12295
W Europe	W Europe	8.62314	129.586	0.000187202	8.75628
W Europe	W Europe	184.13	8843.24	0.0262554	569.619
W Europe	W Europe	131.151	5095.66	0.0163935	256.556
W Europe	W Europe	1709.08	64297.9	0.206349	2888.49
W Europe	W Europe	8.29662	345.393	0.000629768	9.10048
W Europe	W Europe	1027.83	30203.6	0.0865462	4120.37
W Europe	W Europe	0.655992	26.3115	5.8797e-05	1.7242
W Europe	W Europe	0.192927	7.80164	9.82715e-06	0.171544
W Europe	W Europe	3571.85	134842	0.3871	5932.55
W Europe	W Europe	3.753	162.798	0.000414561	6.46746
W Europe	W Europe	0.132311	8.80721	4.02303e-05	1.52144
W Europe	W Europe	0.834845	56.1058	0.000269313	25.0063
W Europe	W Europe	0	0	0	0
W Europe	W Europe	0.287738	20.414	8.95265e-05	11.3797
W Europe	W Europe	0.0768778	4.42318	2.59397e-05	1.93855
W Europe	W Europe	0.238749	15.5753	7.26045e-05	11.373
W Europe	W Europe	1.01369	74.7274	0.000308202	32.9342
W Europe	W Europe	0.000630244	0.0380812	2.1025e-07	1.42279
W Europe	W Europe	0	0	0	0
W Europe	W Europe	5.53262	209.548	0.000241198	12.6835
W Europe	W Europe	0.441272	16.2814	1.14796e-05	0.25531
W Europe	W Europe	39.2627	1621.94	0.00316788	33.569
W Europe	W Europe	0.314608	11.5454	4.38896e-06	0.806781
W Europe	W Europe	0	0	0	0
W Europe	W Europe	0.0509623	3.74319	3.1747e-05	0.225836
W Europe	W Europe	0.0532324	1.14732	4.32257e-06	0.126695
W Europe	W Europe	0	0	0	0
W Europe	W Europe	0	0	0	0
W Europe	W Europe	0.0822856	5.29764	3.39659e-05	1.20076
W Europe	W Europe	3.75755e-07	2.78261e-05	1.8299e-10	5.90843e-06
W Europe	W Europe	0	0	0	0
W Europe	W Europe	0.0307128	2.05429	1.10979e-05	0.255228
W Europe	W Europe	0.0113564	0.713203	3.84785e-06	0.142284
W Europe	W Europe	2.25017	68.6063	0.000300296	5.16934
W Europe	W Europe	1.19656	70.8505	0.00035127	3.54361
W Europe	W Europe	0.489294	30.8452	0.000156455	0.463038
W Europe	W Europe	3.0463	193.797	0.000914933	2.67049
W Europe	W Europe	0.184677	11.3439	4.25848e-05	0.105704
W Europe	W Europe	4.12392	193.495	0.0010554	19.6681
W Europe	W Europe	0.0381184	2.45415	1.19086e-05	0.475087
W Europe	W Europe	0.00404861	0.211852	8.86611e-07	0.00488426
W Europe	W Europe	102.078	6293.95	0.0301955	106.269
W Europe	W Europe	3.25175	205.847	0.00102411	3.57903
W Europe	W Europe	1.85759	117.039	0.000596377	1.73596
W Europe	W Europe	0	0	0	0
W Europe	W Europe	0	0	0	0
W Europe	W Europe	0	0	0	0
W Europe	W Europe	0	0	0	0
W Europe	W Europe	0	0	0	0
W Europe	W Europe	0	0	0	0
W Europe	W Europe	0	0	0	0
E Europe	W Europe	0	0	0	0
E Europe	W Europe	0	0	0	0
E Europe	W Europe	2.15894	96.0921	1.97524e-05	0.527167
E Europe	W Europe	4.00606	178.417	3.77479e-05	0.53621
E Europe	W Europe	80.3099	3574.64	0.000758806	21.2314
E Europe	W Europe	0	0	0	0
E Europe	W Europe	0.0409205	1.82149	1.25123e-06	0.0803669
E Europe	W Europe	0	0	0	0
E Europe	W Europe	0	0	0	0
E Europe	W Europe	0	0	0	0
E Europe	W Europe	0	0	0	0
E Europe	W Europe	0.279145	11.6483	1.72928e-05	1.25083
E Europe	W Europe	0	0	0	0
E Europe	W Europe	0	0	0	0
E Europe	W Europe	0.00400675	0.216387	9.88915e-07	0.159362
E Europe	W Europe	0	0	0	0
E Europe	W Europe	0	0	0	0
E Europe	W Europe	0	0	0	0
E Europe	W Europe	0.406567	7.09016	1.09435e-05	0.681751
E Europe	W Europe	0.850285	33.1973	3.33426e-05	0.748392
E Europe	W Europe	0.120677	2.56941	4.63373e-06	0.182473
E Europe	W Europe	3.63331e-07	1.15217e-05	2.58161e-11	1.08373e-06
E Europe	W Europe	0.00274341	0.158847	4.6355e-07	0.00366684
E Europe	W Europe	27.5287	882.266	0.00178347	44.9976
E Europe	W Europe	1.01417	41.3123	4.95537e-05	3.07033
E Europe	W Europe	0.0179611	0.504679	9.73296e-07	0.0481353
E Europe	W Europe	0	0	0	0
E Europe	W Europe	0	0	0	0
E Europe	W Europe	0	0	0	0
E Europe	W Europe	0	0	0	0
E Europe	W Europe	0	0	0	0
E Europe	W Europe	0	0	0	0
E Europe	W Europe	0	0	0	0
M East	W Europe	0	0	0	0
M East	W Europe	0	0	0	0
M East	W Europe	0	0	0	0
M East	W Europe	1.801	65.1945	-1.52127e-05	2.02687
M East	W Europe	0	0	0	0
M East	W Europe	0	0	0	0
M East	W Europe	0	0	0	0
M East	W Europe	0	0	0	0
M East	W Europe	0	0	0	0
M East	W Europe	0	0	0	0
M East	W Europe	0	0	0	0
M East	W Europe	0	0	0	0
M East	W Europe	0	0	0	0
M East	W Europe	0	0	0	0
M East	W Europe	0	0	0	0
M East	W Europe	0	0	0	0
M East	W Europe	0	0	0	0
M East	W Europe	0	0	0	0
M East	W Europe	0	0	0	0
M East	W Europe	0	0	0	0
M East	W Europe	2.07692	88.5079	0.000226098	10.3675
M East	W Europe	0	0	0	0
M East	W Europe	0	0	0	0
M East	W Europe	1.20831	55.6459	0.000186738	1.92133
M East	W Europe	0.908118	42.7152	0.00012191	1.04515
M East	W Europe	0	0	0	0
M East	W Europe	0	0	0	0
M East	W Europe	0	0	0	0
M East	W Europe	0	0	0	0
M East	W Europe	0	0	0	0
M East	W Europe	0	0	0	0
M East	W Europe	0	0	0	0
M East	W Europe	0	0	0	0
E Europe	W Europe	0	0	0	0
E Europe	W Europe	65.9529	2935.93	0.000501873	16.8733
E Europe	W Europe	95.3356	4244.7	0.00073108	24.1455
E Europe	W Europe	9.21607	427.334	0.000327245	5.18967
E Europe	W Europe	53.0656	2363.33	0.000393257	12.5384
E Europe	W Europe	0	0	0	0
E Europe	W Europe	0.0261676	1.22492	3.4712e-06	0.0993867
E Europe	W Europe	460.931	10402.4	0.00447094	521.104
E Europe	W Europe	0.587173	27.2153	5.4329e-05	0.831588
E Europe	W Europe	0.22347	10.3778	1.98122e-05	0.350236
E Europe	W Europe	0.0158285	0.717919	1.60575e-06	0.0687909
E Europe	W Europe	0.0518765	2.43757	5.3681e-06	0.237142
E Europe	W Europe	0	0	0	0
E Europe	W Europe	0.203604	12.2674	5.79512e-05	2.40736
E Europe	W Europe	0.0182425	0.992367	4.20074e-06	0.662781
E Europe	W Europe	5.40389	175.022	0.000233793	5.97571
E Europe	W Europe	0.0348318	1.60598	3.24639e-06	0.048241
E Europe	W Europe	0.569002	26.437	6.4275e-05	0.946626
E Europe	W Europe	0.0460835	2.13338	4.47225e-06	0.0582101
E Europe	W Europe	0.137303	6.25778	1.18845e-05	0.142453
E Europe	W Europe	8.34712	298.247	0.000545097	17.8583
E Europe	W Europe	0	0	0	0
E Europe	W Europe	0.182936	8.25845	1.0113e-05	0.136922
E Europe	W Europe	42.4136	1785.24	0.00307221	48.0467
E Europe	W Europe	4.73673	223.236	0.000421598	7.12495
E Europe	W Europe	1.01813	45.8505	8.18897e-05	2.1418
E Europe	W Europe	0.131992	6.641	2.35853e-05	0.912779
E Europe	W Europe	0	0	0	0
E Europe	W Europe	0	0	0	0
E Europe	W Europe	0	0	0	0
E Europe	W Europe	0	0	0	0
E Europe	W Europe	0	0	0	0
E Europe	W Europe	0	0	0	0
W Europe	W Europe	0	0	0	0
W Europe	W Europe	65.1457	2669.79	0.00056101	24.5628
W Europe	W Europe	79.038	3235.3	0.000607505	25.8994
W Europe	W Europe	138.671	5799.49	0.0030744	103.833
W Europe	W Europe	65.4502	2696.87	0.00077705	25.4536
W Europe	W Europe	0	0	0	0
W Europe	W Europe	0.866826	47.9232	0.000194649	5.33783
W Europe	W Europe	9.74051	230.301	0.000456005	17.0076
W Europe	W Europe	33.4685	1628.11	0.00462733	132.584
W Europe	W Europe	20.1389	855.121	0.000716604	14.0131
W Europe	W Europe	2.02527	44.8595	6.72229e-05	3.28819
W Europe	W Europe	4.81927	307.869	0.00166488	74.2983
W Europe	W Europe	0	0	0	0
W Europe	W Europe	0.471142	29.3259	0.000166362	10.626
W Europe	W Europe	0.262675	16.9165	9.008e-05	4.53905
W Europe	W Europe	156.218	4234.55	0.0127914	269.369
W Europe	W Europe	57.6957	2985.54	0.0124103	216.972
W Europe	W Europe	64.5344	3678.41	0.0218047	88.684
W Europe	W Europe	143.361	8229.52	0.0501678	176.579
W Europe	W Europe	16.2625	1010.25	0.00554738	5.2343
W Europe	W Europe	176.302	5413.38	0.0178249	964.125
W Europe	W Europe	0.557061	29.1619	0.000121485	26.0929
W Europe	W Europe	0.0895907	4.25845	1.27588e-05	0.0835359
W Europe	W Europe	1134.64	60169.4	0.319584	1388.11
W Europe	W Europe	92.4742	4910.13	0.0224124	120.359
W Europe	W Europe	137.548	7420.17	0.0519254	213.908
W Europe	W Europe	1.32244e-07	7.66539e-06	5.00368e-11	2.19219e-06
W Europe	W Europe	0	0	0	0
W Europe	W Europe	0	0	0	0
W Europe	W Europe	0	0	0	0
W Europe	W Europe	0	0	0	0
W Europe	W Europe	0	0	0	0
W Europe	W Europe	0	0	0	0
W Europe	W Europe	0	0	0	0
W Europe	W Europe	0.00665691	0.218634	7.97717e-08	0.00302833
W Europe	W Europe	0.445185	14.4098	3.02794e-06	0.112684
W Europe	W Europe	0.0864233	2.93613	1.83487e-06	0.0466662
W Europe	W Europe	0.233389	7.84195	4.7983e-06	0.0805185
W Europe	W Europe	0	0	0	0
W Europe	W Europe	0.0631381	3.39828	1.77085e-05	0.207816
W Europe	W Europe	0.580077	15.7677	1.1654e-05	0.761656
W Europe	W Europe	1.02332	39.101	0.00010425	2.77134
W Europe	W Europe	0.241012	8.72206	2.55872e-05	0.335844
W Europe	W Europe	0.0709792	3.00753	1.30492e-05	0.660532
W Europe	W Europe	1.23557e-07	5.45269e-06	2.61649e-11	1.15339e-06
W Europe	W Europe	0	0	0	0
W Europe	W Europe	0.445274	19.76	0.000106435	2.94054
W Europe	W Europe	0.0133098	0.886037	4.62507e-06	0.441698
W Europe	W Europe	0.757955	25.462	8.1162e-05	1.15817
W Europe	W Europe	0.162451	6.67257	2.24251e-05	0.543273
W Europe	W Europe	0.000463797	0.0250636	1.36709e-07	0.00107531
W Europe	W Europe	0.126616	7.00584	3.88302e-05	0.245933
W Europe	W Europe	0.0178733	1.22504	7.17656e-06	0.00537223
W Europe	W Europe	5.38529	171.986	0.000472687	22.6843
W Europe	W Europe	0.0103193	0.681138	5.5387e-06	0.0533993
W Europe	W Europe	0.00116734	0.0481235	1.34175e-07	0.00139474
W Europe	W Europe	13.7107	701.117	0.0035866	24.3943
W Europe	W Europe	0.263063	13.6684	6.71968e-05	0.56977
W Europe	W Europe	10.1281	446.708	0.00179371	23.1947
W Europe	W Europe	0	0	0	0
W Europe	W Europe	0	0	0	0
W Europe	W Europe	0	0	0	0
W Europe	W Europe	0	0	0	0
W Europe	W Europe	0	0	0	0
W Europe	W Europe	0	0	0	0
W Europe	W Europe	0	0	0	0
E Europe	W Europe	0	0	0	0
E Europe	W Europe	0	0	0	0
E Europe	W Europe	0	0	0	0
E Europe	W Europe	0.137396	6.28624	1.09355e-06	0.0364293
E Europe	W Europe	0	0	0	0
E Europe	W Europe	0	0	0	0
E Europe	W Europe	0	0	0	0
E Europe	W Europe	0	0	0	0
E Europe	W Europe	0	0	0	0
E Europe	W Europe	0	0	0	0
E Europe	W Europe	0	0	0	0
E Europe	W Europe	0	0	0	0
E Europe	W Europe	0	0	0	0
E Europe	W Europe	0.249423	13.1854	5.25458e-05	4.29815
E Europe	W Europe	0	0	0	0
E Europe	W Europe	0.221203	4.63014	5.62833e-06	0.348628
E Europe	W Europe	0.0867745	4.37608	8.31293e-06	0.2236
E Europe	W Europe	0	0	0	0
E Europe	W Europe	0.125818	4.79828	1.12425e-05	0.139236
E Europe	W Europe	0	0	0	0
E Europe	W Europe	6.92805	227.182	0.000509441	11.6351
E Europe	W Europe	0	0	0	0
E Europe	W Europe	0	0	0	0
E Europe	W Europe	0.237914	10.0873	1.64704e-05	0.303307
E Europe	W Europe	0.00588098	0.2731	4.22555e-07	0.0091689
E Europe	W Europe	0.0141194	0.581972	1.1239e-06	0.016008
E Europe	W Europe	0	0	0	0
E Europe	W Europe	0	0	0	0
E Europe	W Europe	0	0	0	0
E Europe	W Europe	0	0	0	0
E Europe	W Europe	0	0	0	0
E Europe	W Europe	0	0	0	0
E Europe	W Europe	0	0	0	0
W Europe	W Europe	0.033514	1.93017	-1.50102e-09	0.162753
W Europe	W Europe	0	0	0	0
W Europe	W Europe	0.575988	32.4625	4.13055e-06	0.0779202
W Europe	W Europe	219.019	12384.5	0.00278578	69.9788
W Europe	W Europe	1.11635	65.3608	7.50167e-06	0.0856567
W Europe	W Europe	0	0	0	0
W Europe	W Europe	0.00814273	0.489704	7.75066e-07	0.0116989
W Europe	W Europe	0	0	0	0
W Europe	W Europe	0.00243406	0.138903	3.12021e-07	0.00403522
W Europe	W Europe	0	0	0	0
W Europe	W Europe	3.94206e-07	1.57263e-05	1.66308e-11	3.94478e-07
W Europe	W Europe	0.124683	7.05663	1.42716e-05	0.663569
W Europe	W Europe	0	0	0	0
W Europe	W Europe	0.13321	8.9053	4.24951e-05	0.892053
W Europe	W Europe	0.00474427	0.340725	1.63771e-06	0.0446796
W Europe	W Europe	2.17784	90.3498	0.000160959	3.57382
W Europe	W Europe	5.30389	307.447	0.000848368	8.44846
W Europe	W Europe	4.16871	254.283	0.0011433	3.20081
W Europe	W Europe	8.13427	491.042	0.0021669	7.58947
W Europe	W Europe	0.683755	42.0383	9.39948e-05	0.12117
W Europe	W Europe	5.36559	238.117	0.000407673	5.36286
W Europe	W Europe	0.00860815	0.495574	1.50046e-06	0.00597968
W Europe	W Europe	3.17016e-05	0.00186487	4.58343e-09	1.94383e-05
W Europe	W Europe	85.4465	4812.21	0.0122878	59.2552
W Europe	W Europe	11.4025	636.858	0.00130331	8.26849
W Europe	W Europe	7.32199	392.361	0.000975168	6.04886
W Europe	W Europe	0	0	0	0
W Europe	W Europe	0	0	0	0
W Europe	W Europe	0	0	0	0
W Europe	W Europe	0	0	0	0
W Europe	W Europe	0	0	0	0
W Europe	W Europe	0	0	0	0
W Europe	W Europe	0	0	0	0
W Europe	W Europe	0	0	0	0
W Europe	W Europe	0	0	0	0
W Europe	W Europe	0	0	0	0
W Europe	W Europe	0.0447907	1.68311	3.70676e-07	0.02881
W Europe	W Europe	0	0	0	0
W Europe	W Europe	0	0	0	0
W Europe	W Europe	0.000858186	0.043859	1.53862e-07	0.00969342
W Europe	W Europe	0	0	0	0
W Europe	W Europe	0	0	0	0
W Europe	W Europe	0	0	0	0
W Europe	W Europe	0	0	0	0
W Europe	W Europe	6.0328e-07	2.47433e-05	3.38466e-11	1.22132e-06
W Europe	W Europe	0	0	0	0
W Europe	W Europe	0	0	0	0
W Europe	W Europe	0.00261205	0.151931	6.74637e-07	0.0600533
W Europe	W Europe	0	0	0	0
W Europe	W Europe	0	0	0	0
W Europe	W Europe	0	0	0	0
W Europe	W Europe	0	0	0	0
W Europe	W Europe	0	0	0	0
W Europe	W Europe	0.159987	6.59596	1.00145e-05	0.52856
W Europe	W Europe	0	0	0	0
W Europe	W Europe	0	0	0	0
W Europe	W Europe	3.97575	175.558	0.000393016	4.09351
W Europe	W Europe	0.0625335	2.58747	3.50548e-06	0.0536433
W Europe	W Europe	0.0151339	0.633252	1.22927e-06	0.0275296
W Europe	W Europe	0	0	0	0
W Europe	W Europe	0	0	0	0
W Europe	W Europe	0	0	0	0
W Europe	W Europe	0	0	0	0
W Europe	W Europe	0	0	0	0
W Europe	W Europe	0	0	0	0
W Europe	W Europe	0	0	0	0
W Europe	W Europe	0	0	0	0
W Europe	W Europe	0.821959	36.4673	2.09924e-05	0.214591
W Europe	W Europe	35.5819	1524.36	0.000428447	10.6756
W Europe	W Europe	14.8896	694.958	0.000805423	6.03659
W Europe	W Europe	41.2919	1766.99	0.000476396	12.7747
W Europe	W Europe	0	0	0	0
W Europe	W Europe	0.0161294	1.05226	4.7593e-06	0.0586313
W Europe	W Europe	45.9042	954.802	0.00140122	75.0914
W Europe	W Europe	0.065971	3.48555	9.91176e-06	0.137302
W Europe	W Europe	0.0946433	4.66613	1.11371e-05	0.141471
W Europe	W Europe	0.0272873	1.08897	3.21607e-06	0.198121
W Europe	W Europe	1.07879	62.6992	0.000227143	13.5672
W Europe	W Europe	0	0	0	0
W Europe	W Europe	0.817214	55.8086	0.000291735	2.43499
W Europe	W Europe	0.148565	9.36124	4.3822e-05	0.675354
W Europe	W Europe	3.86999	86.4514	0.000150324	6.41537
W Europe	W Europe	2.79123	145.793	0.000435154	4.73073
W Europe	W Europe	7.69339	417.655	0.00161932	8.6505
W Europe	W Europe	4.37833	241.47	0.00105566	4.97039
W Europe	W Europe	0.0624693	3.13718	8.69212e-06	0.0514771
W Europe	W Europe	26.0569	711.569	0.00123005	52.9674
W Europe	W Europe	0.00237651	0.16286	6.67985e-07	0.0141903
W Europe	W Europe	0.0382459	1.69477	2.20961e-06	0.0202826
W Europe	W Europe	103.139	4947.55	0.0130696	95.2384
W Europe	W Europe	18.9361	950.343	0.00236529	18.2746
W Europe	W Europe	6.83704	302.775	0.000676935	7.17503
W Europe	W Europe	1.82377e-05	0.00130275	5.69704e-09	0.000764286
W Europe	W Europe	0	0	0	0
W Europe	W Europe	0	0	0	0
W Europe	W Europe	0	0	0	0
W Europe	W Europe	0	0	0	0
W Europe	W Europe	0	0	0	0
W Europe	W Europe	0	0	0	0
W Europe	W Europe	0.0402443	2.41503	-5.42254e-08	0.00470277
W Europe	W Europe	0	0	0	0
W Europe	W Europe	0	0	0	0
W Europe	W Europe	20.6664	1169.17	0.000124407	16.5945
W Europe	W Europe	0	0	0	0
W Europe	W Europe	0	0	0	0
W Europe	W Europe	0.00338649	0.194441	1.10481e-07	0.00475451
W Europe	W Europe	0.183564	7.53499	1.05825e-05	0.2749
W Europe	W Europe	0	0	0	0
W Europe	W Europe	0	0	0	0
W Europe	W Europe	0	0	0	0
W Europe	W Europe	0.033985	1.85259	1.08729e-06	0.164479
W Europe	W Europe	0	0	0	0
W Europe	W Europe	0.0603213	3.92719	1.71835e-05	0.761633
W Europe	W Europe	0.0133676	0.928967	4.18077e-06	0.988762
W Europe	W Europe	0.00071672	0.0349227	4.82411e-08	0.000907331
W Europe	W Europe	0.0259886	1.38923	1.91062e-06	0.030241
W Europe	W Europe	0.0157146	0.849657	1.36467e-06	0.0243495
W Europe	W Europe	0.0361583	1.78045	2.53139e-06	0.0526157
W Europe	W Europe	0.931661	52.8887	1.07685e-05	0.29609
W Europe	W Europe	42.2862	1879.55	0.00228637	68.4022
W Europe	W Europe	0.00258227	0.138121	1.91283e-07	0.00303706
W Europe	W Europe	1.38243e-05	0.0007557	9.0389e-10	3.7854e-05
W Europe	W Europe	25.8186	1379.99	0.00154368	28.0361
W Europe	W Europe	1.91768	102.584	0.000116028	2.19467
W Europe	W Europe	0.851881	44.2914	4.48934e-05	0.899976
W Europe	W Europe	0	0	0	0
W Europe	W Europe	0	0	0	0
W Europe	W Europe	0	0	0	0
W Europe	W Europe	0	0	0	0
W Europe	W Europe	0	0	0	0
W Europe	W Europe	0	0	0	0
W Europe	W Europe	0	0	0	0
E Europe	W Europe	0	0	0	0
E Europe	W Europe	0	0	0	0
E Europe	W Europe	7.88737	375.061	9.76873e-05	1.50408
E Europe	W Europe	1.69432	84.7717	9.91827e-05	1.01545
E Europe	W Europe	1.83677	86.5627	1.50552e-05	0.278821
E Europe	W Europe	0	0	0	0
E Europe	W Europe	0.00375436	0.180421	2.33724e-07	0.00455258
E Europe	W Europe	0	0	0	0
E Europe	W Europe	0	0	0	0
E Europe	W Europe	0	0	0	0
E Europe	W Europe	6.73698e-07	1.4576e-05	1.40342e-11	7.28662e-07
E Europe	W Europe	0.236791	10.4756	1.10192e-05	0.782526
E Europe	W Europe	0	0	0	0
E Europe	W Europe	0.0035517	0.172616	4.14172e-07	0.0155079
E Europe	W Europe	0.000578125	0.0282078	8.78167e-08	0.0107307
E Europe	W Europe	0.267622	6.2871	8.23997e-06	0.122664
E Europe	W Europe	0.113696	3.19903	4.44863e-06	0.0856053
E Europe	W Europe	3.94589	113.671	0.000154408	2.92313
E Europe	W Europe	5.46275	145.609	0.000196011	3.87714
E Europe	W Europe	0.00680181	0.229229	5.87666e-07	0.101322
E Europe	W Europe	0.0912915	2.15565	3.69913e-06	0.113284
E Europe	W Europe	0	0	0	0
E Europe	W Europe	0.00636151	0.293222	1.18809e-07	0.00430941
E Europe	W Europe	29.86	947.309	0.0013337	22.4794
E Europe	W Europe	2.05708	90.5208	0.000143857	3.94269
E Europe	W Europe	0.0296153	1.19544	1.6391e-06	0.0461192
E Europe	W Europe	0.0187343	0.524236	7.81138e-07	0.0166852
E Europe	W Europe	0	0	0	0
E Europe	W Europe	0	0	0	0
E Europe	W Europe	0	0	0	0
E Europe	W Europe	0	0	0	0
E Europe	W Europe	0	0	0	0
E Europe	W Europe	0	0	0	0
E Europe	W Europe	0	0	0	0
E Europe	W Europe	260.924	11715.3	0.00165281	46.41
E Europe	W Europe	736.736	33028.2	0.00630252	132.869
E Europe	W Europe	63.5708	2902	0.00228349	36.6076
E Europe	W Europe	610.181	27319	0.00637915	126.007
E Europe	W Europe	0	0	0	0
E Europe	W Europe	0.0590647	2.57292	4.97559e-06	0.192087
E Europe	W Europe	64.6429	1431.16	0.000270035	57.3187
E Europe	W Europe	2.95127	130.589	0.000137487	7.39614
E Europe	W Europe	0.266244	12.0736	1.37797e-05	0.737462
E Europe	W Europe	0.0338125	0.934342	5.23937e-07	0.0622317
E Europe	W Europe	1.3157	57.0918	6.89429e-05	13.0893
E Europe	W Europe	0	0	0	0
E Europe	W Europe	0.0463189	2.25031	8.61875e-06	0.241853
E Europe	W Europe	0.00181799	0.100036	4.0391e-07	0.0592416
E Europe	W Europe	36.0779	1054.84	0.00103927	44.7279
E Europe	W Europe	2.1675	96.2514	0.000109115	6.28581
E Europe	W Europe	55.4562	2483.7	0.00314932	106.45
E Europe	W Europe	16.8984	681.548	0.000614197	18.167
E Europe	W Europe	1.64491	74.9282	3.24065e-05	0.549527
E Europe	W Europe	8.51937	219.528	0.000120091	9.03493
E Europe	W Europe	2.1429e-07	9.56636e-06	1.21458e-11	4.20056e-07
E Europe	W Europe	0.0272686	1.2255	1.44482e-06	0.0414999
E Europe	W Europe	123.729	5393.53	0.00451756	82.7843
E Europe	W Europe	20.6194	932.372	0.000821178	20.5538
E Europe	W Europe	0.00359515	0.175058	7.25443e-07	0.019975
E Europe	W Europe	0.00600878	0.257047	9.32584e-07	0.530717
E Europe	W Europe	0	0	0	0
E Europe	W Europe	0	0	0	0
E Europe	W Europe	0	0	0	0
E Europe	W Europe	0	0	0	0
E Europe	W Europe	0	0	0	0
E Europe	W Europe	0	0	0	0
W Europe	W Europe	0	0	0	0
W Europe	W Europe	0	0	0	0
W Europe	W Europe	0	0	0	0
W Europe	W Europe	0.00431408	0.090208	5.98631e-08	0.00180962
W Europe	W Europe	0	0	0	0
W Europe	W Europe	0	0	0	0
W Europe	W Europe	0.0441941	3.67091	1.38579e-05	0.184476
W Europe	W Europe	0	0	0	0
W Europe	W Europe	0	0	0	0
W Europe	W Europe	0	0	0	0
W Europe	W Europe	0.0300586	0.103999	5.22773e-08	0.0263252
W Europe	W Europe	5.36556e-07	8.76291e-06	2.6629e-11	4.34123e-06
W Europe	W Europe	0	0	0	0
W Europe	W Europe	0.0473692	1.77502	9.9903e-06	0.372533
W Europe	W Europe	0.00537596	0.30828	1.69437e-06	0.569097
W Europe	W Europe	2.44652	22.7161	6.35138e-05	10.9749
W Europe	W Europe	0.012874	0.325276	1.16423e-06	0.0310119
W Europe	W Europe	0.00505361	0.0833156	4.17591e-07	0.0110537
W Europe	W Europe	0.237761	2.05179	8.1901e-06	0.324686
W Europe	W Europe	0.000341374	0.00627757	3.11873e-08	0.000609543
W Europe	W Europe	3.02404	68.9367	0.000394772	7.97069
W Europe	W Europe	0	0	0	0
W Europe	W Europe	0	0	0	0
W Europe	W Europe	17.0739	267.44	0.00126619	33.3342
W Europe	W Europe	3.06837	61.9076	0.000266489	5.05173
W Europe	W Europe	2.78286	20.3402	4.41603e-05	4.69745
W Europe	W Europe	0	0	0	0
W Europe	W Europe	0	0	0	0
W Europe	W Europe	0	0	0	0
W Europe	W Europe	0	0	0	0
W Europe	W Europe	0	0	0	0
W Europe	W Europe	0	0	0	0
W Europe	W Europe	0	0	0	0
W Europe	W Europe	0.195649	8.21941	8.51641e-07	1.10652
W Europe	W Europe	3.23266	157.093	1.30884e-05	1.12404
W Europe	W Europe	13.5693	658.597	4.3653e-05	4.77128
W Europe	W Europe	143.092	7040.65	0.00340561	170.717
W Europe	W Europe	15.3892	790.773	0.000494295	4.41779
W Europe	W Europe	0	0	0	0
W Europe	W Europe	0.113861	6.33435	1.43974e-05	0.372818
W Europe	W Europe	0.167723	7.53545	1.438e-05	0.276557
W Europe	W Europe	0	0	0	0
W Europe	W Europe	0.000890534	0.052054	2.0258e-07	0.00209013
W Europe	W Europe	0.0515191	2.67062	6.96098e-06	0.156475
W Europe	W Europe	0.0522686	3.08481	9.53488e-06	0.222829
W Europe	W Europe	0	0	0	0
W Europe	W Europe	0.69352	45.2932	0.000250017	4.6612
W Europe	W Europe	0.0784442	5.11233	2.37032e-05	0.978622
W Europe	W Europe	16.519	557.401	0.00123659	28.2053
W Europe	W Europe	3.44365	211.216	0.000886599	7.43371
W Europe	W Europe	12.8124	789.7	0.00447223	18.1766
W Europe	W Europe	36.9511	2330.57	0.0109138	47.6301
W Europe	W Europe	5.16654	329.344	0.00163002	1.59632
W Europe	W Europe	76.7589	3244.49	0.00692628	141.131
W Europe	W Europe	2.92853	173.288	0.000669149	6.6767
W Europe	W Europe	0.0041674	0.249381	8.538e-07	0.00527345
W Europe	W Europe	315.822	18438.4	0.0787297	365.527
W Europe	W Europe	49.5725	2878.32	0.00900274	59.3632
W Europe	W Europe	9.1557	539.456	0.00251529	13.1832
W Europe	W Europe	0.00367592	0.260895	1.09137e-06	0.0801504
W Europe	W Europe	0	0	0	0
W Europe	W Europe	0	0	0	0
W Europe	W Europe	0	0	0	0
W Europe	W Europe	0	0	0	0
W Europe	W Europe	0	0	0	0
W Europe	W Europe	0	0	0	0
E Europe	W Europe	0	0	0	0
E Europe	W Europe	0	0	0	0
E Europe	W Europe	0.15438	7.38559	9.33681e-07	0.0274429
E Europe	W Europe	4.54629	219.364	4.72628e-05	1.50208
E Europe	W Europe	2.36861	113.606	1.55925e-05	0.380399
E Europe	W Europe	0	0	0	0
E Europe	W Europe	0.000541546	0.0275693	9.44992e-08	0.00422141
E Europe	W Europe	0	0	0	0
E Europe	W Europe	0	0	0	0
E Europe	W Europe	0	0	0	0
E Europe	W Europe	0	0	0	0
E Europe	W Europe	0	0	0	0
E Europe	W Europe	0	0	0	0
E Europe	W Europe	0	0	0	0
E Europe	W Europe	0.00191174	0.132656	5.43303e-07	0.0301727
E Europe	W Europe	3.08772	49.1924	1.85462e-05	2.65366
E Europe	W Europe	0	0	0	0
E Europe	W Europe	0.233476	10.9147	1.88106e-05	0.550431
E Europe	W Europe	0.00985842	0.378589	5.66e-07	0.0211165
E Europe	W Europe	0.0214038	1.2343	4.92807e-06	0.0148851
E Europe	W Europe	0.223226	8.71493	1.3154e-05	0.488413
E Europe	W Europe	0	0	0	0
E Europe	W Europe	0.0379426	1.79031	6.24349e-07	0.0341171
E Europe	W Europe	12.0952	510.912	0.000728215	19.0202
E Europe	W Europe	0	0	0	0
E Europe	W Europe	1.29122	50.471	6.5765e-05	2.24309
E Europe	W Europe	0.00602456	0.403907	1.19562e-06	0.0446027
E Europe	W Europe	0	0	0	0
E Europe	W Europe	0	0	0	0
E Europe	W Europe	0	0	0	0
E Europe	W Europe	0	0	0	0
E Europe	W Europe	0	0	0	0
E Europe	W Europe	0	0	0	0
W Europe	W Europe	0	0	0	0
W Europe	W Europe	1.2427	54.9056	0.000136437	5.03969
W Europe	W Europe	0.102998	4.3191	7.05886e-06	0.0700163
W Europe	W Europe	1.34012e-05	0.000695815	2.85855e-09	2.67539e-05
W Europe	W Europe	0.152223	6.50114	1.03437e-05	0.0622342
W Europe	W Europe	0	0	0	0
W Europe	W Europe	1.72589e-08	1.34905e-06	8.91017e-12	1.31395e-07
W Europe	W Europe	0.00297679	0.196191	1.21839e-06	0.0454011
W Europe	W Europe	0	0	0	0
W Europe	W Europe	0	0	0	0
W Europe	W Europe	1.25263e-07	6.85894e-06	3.90952e-11	1.11795e-06
W Europe	W Europe	4.80594e-07	2.78936e-05	1.63428e-10	5.02959e-06
W Europe	W Europe	0	0	0	0
W Europe	W Europe	1.0525e-06	9.86437e-05	4.17315e-10	8.26731e-06
W Europe	W Europe	0	0	0	0
W Europe	W Europe	0.00579576	0.248847	1.2768e-06	0.0117809
W Europe	W Europe	0.0114176	0.61015	3.37501e-06	0.0207714
W Europe	W Europe	6.91821e-06	0.000258525	1.17472e-09	6.02771e-06
W Europe	W Europe	0.102668	3.78799	1.70082e-05	0.0828494
W Europe	W Europe	0.0189882	1.15878	4.78719e-06	0.00451723
W Europe	W Europe	0.416408	8.2995	1.78944e-05	0.373613
W Europe	W Europe	0.137858	5.31511	2.37985e-05	0.144147
W Europe	W Europe	1.94773e-08	9.86314e-07	5.66233e-12	1.87698e-08
W Europe	W Europe	1.99073e-06	7.79411e-05	3.52125e-10	1.63125e-06
W Europe	W Europe	1.0717e-06	4.76539e-05	2.37607e-10	1.30897e-06
W Europe	W Europe	3.60975e-06	0.000174868	9.18025e-10	8.12235e-06
W Europe	W Europe	0	0	0	0
W Europe	W Europe	0	0	0	0
W Europe	W Europe	0	0	0	0
W Europe	W Europe	0	0	0	0
W Europe	W Europe	0	0	0	0
W Europe	W Europe	0	0	0	0
W Europe	W Europe	0	0	0	0
E Europe	W Europe	0	0	0	0
E Europe	W Europe	0	0	0	0
E Europe	W Europe	0	0	0	0
E Europe	W Europe	0	0	0	0
E Europe	W Europe	0	0	0	0
E Europe	W Europe	0	0	0	0
E Europe	W Europe	0	0	0	0
E Europe	W Europe	0	0	0	0
E Europe	W Europe	0	0	0	0
E Europe	W Europe	0	0	0	0
E Europe	W Europe	0	0	0	0
E Europe	W Europe	0.0179912	0.560142	4.85588e-07	0.0635278
E Europe	W Europe	0	0	0	0
E Europe	W Europe	0	0	0	0
E Europe	W Europe	0.000659245	0.0339249	1.17536e-07	0.00942442
E Europe	W Europe	60.7685	509.002	9.02742e-05	27.0342
E Europe	W Europe	0	0	0	0
E Europe	W Europe	0.149177	4.0764	4.69169e-06	0.156721
E Europe	W Europe	0	0	0	0
E Europe	W Europe	0	0	0	0
E Europe	W Europe	0.255433	5.27746	3.67897e-06	0.498178
E Europe	W Europe	0	0	0	0
E Europe	W Europe	0	0	0	0
E Europe	W Europe	0.274751	6.06365	5.66724e-06	0.235293
E Europe	W Europe	0.14017	5.51145	4.83094e-06	0.138798
E Europe	W Europe	0.586297	21.4188	2.87488e-05	0.651311
E Europe	W Europe	0.00347428	0.204955	7.31851e-07	0.0920454
E Europe	W Europe	0	0	0	0
E Europe	W Europe	0	0	0	0
E Europe	W Europe	0	0	0	0
E Europe	W Europe	0	0	0	0
E Europe	W Europe	0	0	0	0
E Europe	W Europe	0	0	0	0
W Europe	W Europe	0	0	0	0
W Europe	W Europe	0	0	0	0
W Europe	W Europe	0	0	0	0
W Europe	W Europe	0	0	0	0
W Europe	W Europe	0	0	0	0
W Europe	W Europe	0	0	0	0
W Europe	W Europe	0	0	0	0
W Europe	W Europe	0	0	0	0
W Europe	W Europe	0	0	0	0
W Europe	W Europe	0	0	0	0
W Europe	W Europe	0	0	0	0
W Europe	W Europe	0	0	0	0
W Europe	W Europe	0	0	0	0
W Europe	W Europe	0.00161589	0.0873486	6.5348e-07	0.00459756
W Europe	W Europe	0	0	0	0
W Europe	W Europe	0	0	0	0
W Europe	W Europe	0	0	0	0
W Europe	W Europe	0	0	0	0
W Europe	W Europe	0	0	0	0
W Europe	W Europe	0	0	0	0
W Europe	W Europe	0	0	0	0
W Europe	W Europe	0	0	0	0
W Europe	W Europe	0	0	0	0
W Europe	W Europe	0	0	0	0
W Europe	W Europe	0	0	0	0
W Europe	W Europe	0	0	0	0
W Europe	W Europe	0	0	0	0
W Europe	W Europe	0	0	0	0
W Europe	W Europe	0	0	0	0
W Europe	W Europe	0	0	0	0
W Europe	W Europe	0	0	0	0
W Europe	W Europe	0	0	0	0
W Europe	W Europe	0	0	0	0
W Europe	W Europe	0	0	0	0
W Europe	W Europe	0.0296881	1.05338	3.88451e-07	0.0224488
W Europe	W Europe	2.72067	104.221	0.000128972	2.45846
W Europe	W Europe	33.021	1490.32	0.00462772	40.8137
W Europe	W Europe	2.18555e-06	8.05668e-05	5.94572e-11	1.0521e-06
W Europe	W Europe	0	0	0	0
W Europe	W Europe	0.779445	58.9409	0.000293305	1.67017
W Europe	W Europe	0.190795	13.7521	7.04848e-05	0.67534
W Europe	W Europe	0.0148497	0.962031	5.24802e-06	0.0569736
W Europe	W Europe	0.366849	22.8949	0.000115243	1.54371
W Europe	W Europe	1.97467	26.0865	6.50023e-06	0.117923
W Europe	W Europe	0	0	0	0
W Europe	W Europe	0	0	0	0
W Europe	W Europe	0.242558	19.4009	9.43814e-05	7.35561
W Europe	W Europe	0.122173	8.04621	4.38099e-05	1.05539
W Europe	W Europe	17.0278	1149.84	0.00746226	33.4178
W Europe	W Europe	2.49175	179.57	0.00120061	4.96963
W Europe	W Europe	0.4521	29.8973	0.00017203	1.1713
W Europe	W Europe	2.49913	184.908	0.00114011	2.50091
W Europe	W Europe	5.77034	414.69	0.00222569	2.66556
W Europe	W Europe	13.2806	917.578	0.00554486	69.4943
W Europe	W Europe	0.107291	9.7955	8.42038e-05	0.641269
W Europe	W Europe	0.00173828	0.123498	8.31853e-07	0.00234659
W Europe	W Europe	151.957	10948.8	0.071383	209.003
W Europe	W Europe	2.59395	183.144	0.00117725	4.32524
W Europe	W Europe	2.35724	139.667	0.000900542	3.05893
W Europe	W Europe	0.00195568	0.114613	6.01809e-07	0.0170585
W Europe	W Europe	0	0	0	0
W Europe	W Europe	0	0	0	0
W Europe	W Europe	0	0	0	0
W Europe	W Europe	0	0	0	0
W Europe	W Europe	0	0	0	0
W Europe	W Europe	0	0	0	0
E Europe	W Europe	0	0	0	0
E Europe	W Europe	0.586898	26.3556	3.77692e-06	0.210352
E Europe	W Europe	8.13557	365.069	4.57165e-05	2.11216
E Europe	W Europe	22.6526	1024.88	0.000284702	15.9162
E Europe	W Europe	4.55323	204.263	3.09792e-05	2.0154
E Europe	W Europe	0	0	0	0
E Europe	W Europe	0.00426538	0.199866	5.29046e-07	0.0408443
E Europe	W Europe	0.17709	5.10637	2.02079e-06	0.242361
E Europe	W Europe	0	0	0	0
E Europe	W Europe	0	0	0	0
E Europe	W Europe	0	0	0	0
E Europe	W Europe	0.0811851	3.81639	6.95468e-06	0.334952
E Europe	W Europe	0	0	0	0
E Europe	W Europe	0.0972324	5.33737	1.91189e-05	1.53559
E Europe	W Europe	0.000741273	0.0410297	1.52436e-07	0.0843748
E Europe	W Europe	15.0446	456.024	0.000277233	20.7102
E Europe	W Europe	0.433697	19.9384	2.00211e-05	0.70015
E Europe	W Europe	28.9635	1359.2	0.0028188	33.2767
E Europe	W Europe	1.41353	63.3431	0.000128134	1.538
E Europe	W Europe	0.438461	19.8055	2.70585e-05	0.442899
E Europe	W Europe	7.6407	245.432	0.000447867	19.0369
E Europe	W Europe	0	0	0	0
E Europe	W Europe	0.0265255	1.19204	8.14492e-07	0.0256799
E Europe	W Europe	189.985	8347.02	0.0134962	195.525
E Europe	W Europe	1.11598	50.3401	4.7041e-05	1.11968
E Europe	W Europe	12.2643	501.289	0.000353168	14.25
E Europe	W Europe	0.00586761	0.326855	1.21809e-06	0.0831972
E Europe	W Europe	0	0	0	0
E Europe	W Europe	0	0	0	0
E Europe	W Europe	0	0	0	0
E Europe	W Europe	0	0	0	0
E Europe	W Europe	0	0	0	0
E Europe	W Europe	0	0	0	0
W Europe	W Europe	0	0	0	0
W Europe	W Europe	0	0	0	0
W Europe	W Europe	0	0	0	0
W Europe	W Europe	0.375995	20.5594	1.03201e-05	0.1391
W Europe	W Europe	0	0	0	0
W Europe	W Europe	0	0	0	0
W Europe	W Europe	0.00104087	0.101277	3.55749e-07	0.00189865
W Europe	W Europe	0	0	0	0
W Europe	W Europe	0	0	0	0
W Europe	W Europe	0	0	0	0
W Europe	W Europe	0	0	0	0
W Europe	W Europe	0	0	0	0
W Europe	W Europe	0	0	0	0
W Europe	W Europe	0	0	0	0
W Europe	W Europe	0.018689	1.28794	6.00477e-06	0.233494
W Europe	W Europe	0	0	0	0
W Europe	W Europe	0	0	0	0
W Europe	W Europe	0.501851	28.5284	8.82629e-05	0.441648
W Europe	W Europe	0.28276	15.6982	5.06927e-05	0.252931
W Europe	W Europe	5.25035e-08	3.11242e-06	1.245e-11	7.53307e-09
W Europe	W Europe	5.44629	237.882	0.000479594	5.59283
W Europe	W Europe	0	0	0	0
W Europe	W Europe	0	0	0	0
W Europe	W Europe	9.61567	541.182	0.00154488	6.40364
W Europe	W Europe	1.07001	61.049	0.000141981	0.858605
W Europe	W Europe	8.42017	452.498	0.00140705	7.21854
W Europe	W Europe	0	0	0	0
W Europe	W Europe	0	0	0	0
W Europe	W Europe	0	0	0	0
W Europe	W Europe	0	0	0	0
W Europe	W Europe	0	0	0	0
W Europe	W Europe	0	0	0	0
W Europe	W Europe	0	0	0	0
E Europe	W Europe	0	0	0	0
E Europe	W Europe	26.4862	1157.29	0.000245817	2.60329
E Europe	W Europe	50.5084	2200.91	0.000477927	7.71594
E Europe	W Europe	9.43413	413.861	0.000133807	3.22899
E Europe	W Europe	42.8334	1865.88	0.000396532	5.4095
E Europe	W Europe	0	0	0	0
E Europe	W Europe	0.00708128	0.384713	1.22481e-06	0.0129578
E Europe	W Europe	5.8618	110.591	3.63817e-05	1.00736
E Europe	W Europe	0	0	0	0
E Europe	W Europe	0	0	0	0
E Europe	W Europe	0.0146312	0.391542	2.83542e-07	0.0100869
E Europe	W Europe	3.36259	158.694	0.000150214	7.57754
E Europe	W Europe	0	0	0	0
E Europe	W Europe	0	0	0	0
E Europe	W Europe	0.0081701	0.470559	1.73412e-06	0.274305
E Europe	W Europe	19.9369	387.198	0.000139914	3.74427
E Europe	W Europe	0.117451	5.02707	4.23268e-06	0.130093
E Europe	W Europe	0.583808	22.3237	2.30403e-05	0.348906
E Europe	W Europe	14.9703	491.683	0.000556667	8.60764
E Europe	W Europe	0.0865831	3.93854	4.14778e-06	0.023284
E Europe	W Europe	0.140144	4.91934	4.5815e-06	0.168601
E Europe	W Europe	0	0	0	0
E Europe	W Europe	0.000284678	0.0096191	6.84421e-09	0.000126777
E Europe	W Europe	13.5212	474.828	0.000343205	6.04635
E Europe	W Europe	0.589102	23.4186	1.63648e-05	0.312919
E Europe	W Europe	0	0	0	0
E Europe	W Europe	0	0	0	0
E Europe	W Europe	0	0	0	0
E Europe	W Europe	0	0	0	0
E Europe	W Europe	0	0	0	0
E Europe	W Europe	0	0	0	0
E Europe	W Europe	0	0	0	0
E Europe	W Europe	0	0	0	0
W Europe	W Europe	0	0	0	0
W Europe	W Europe	0	0	0	0
W Europe	W Europe	0.466541	15.6418	1.53943e-06	0.0546718
W Europe	W Europe	0.890779	30.3076	1.09713e-05	0.15451
W Europe	W Europe	1.29599	44.471	5.45792e-06	0.136292
W Europe	W Europe	0	0	0	0
W Europe	W Europe	0.00149303	0.0652786	1.95593e-07	0.00676628
W Europe	W Europe	0	0	0	0
W Europe	W Europe	0	0	0	0
W Europe	W Europe	0	0	0	0
W Europe	W Europe	0.0134866	0.48296	9.69713e-07	0.0959647
W Europe	W Europe	0.0120184	0.475953	9.65819e-07	0.0634746
W Europe	W Europe	0	0	0	0
W Europe	W Europe	0.0351524	2.14691	1.12151e-05	0.514399
W Europe	W Europe	0.000250467	0.015343	8.37927e-08	0.00526545
W Europe	W Europe	0	0	0	0
W Europe	W Europe	0	0	0	0
W Europe	W Europe	0.00457667	0.251314	9.16639e-07	0.0085487
W Europe	W Europe	0.437945	23.2767	8.46543e-05	0.619156
W Europe	W Europe	2.52881e-08	1.34518e-06	4.42226e-12	3.10597e-08
W Europe	W Europe	2.10078	75.9282	0.000217278	9.12795
W Europe	W Europe	0	0	0	0
W Europe	W Europe	0.000751963	0.0276451	2.10407e-08	0.00031462
W Europe	W Europe	7.87631	347.869	0.00104111	11.543
W Europe	W Europe	0.759738	30.5668	5.19468e-05	0.587197
W Europe	W Europe	6.41039e-06	0.000257331	7.65759e-10	1.42756e-05
W Europe	W Europe	0	0	0	0
W Europe	W Europe	0	0	0	0
W Europe	W Europe	0	0	0	0
W Europe	W Europe	0	0	0	0
W Europe	W Europe	0	0	0	0
W Europe	W Europe	0	0	0	0
W Europe	W Europe	0	0	0	0
E Europe	W Europe	0	0	0	0
E Europe	W Europe	1.43803	68.4896	1.84089e-05	0.620268
E Europe	W Europe	4.86873	232.498	7.22318e-05	2.66377
E Europe	W Europe	4.42955	213.989	0.000137368	3.1904
E Europe	W Europe	9.8278	468.28	9.6805e-05	2.06771
E Europe	W Europe	0	0	0	0
E Europe	W Europe	0.0172398	0.868245	2.52488e-06	0.0461381
E Europe	W Europe	106.31	2704.24	0.00449952	249.518
E Europe	W Europe	3.35906	178.271	0.000460517	7.08564
E Europe	W Europe	1.53111	82.6896	0.000232814	3.96315
E Europe	W Europe	0	0	0	0
E Europe	W Europe	0.0551315	3.01875	1.16077e-05	0.29934
E Europe	W Europe	0	0	0	0
E Europe	W Europe	0.00467503	0.243366	9.33665e-07	0.020671
E Europe	W Europe	9.77477e-09	6.20053e-07	2.72489e-12	1.4318e-07
E Europe	W Europe	5.42067	143.521	0.000266954	12.4601
E Europe	W Europe	0.130245	7.09485	2.2822e-05	0.308165
E Europe	W Europe	5.95086	367.646	0.00156123	10.5436
E Europe	W Europe	5.33319	317.057	0.00146238	22.6324
E Europe	W Europe	0.0574481	4.49904	3.87307e-05	0.0869901
E Europe	W Europe	1.46264	61.6157	0.000223041	4.92551
E Europe	W Europe	0	0	0	0
E Europe	W Europe	0.00314565	0.196148	8.67979e-07	0.00789352
E Europe	W Europe	6.71548	406.743	0.00170104	10.3831
E Europe	W Europe	0.524081	29.5474	9.88458e-05	1.24269
E Europe	W Europe	1.9944	100.005	0.00038619	6.65671
E Europe	W Europe	2.2832e-08	1.32802e-06	5.99673e-12	4.28127e-07
E Europe	W Europe	0	0	0	0
E Europe	W Europe	0	0	0	0
E Europe	W Europe	0	0	0	0
E Europe	W Europe	0	0	0	0
E Europe	W Europe	0	0	0	0
E Europe	W Europe	0	0	0	0
E Europe	W Europe	0	0	0	0
E Europe	W Europe	126.703	5702.79	0.000960738	31.166
E Europe	W Europe	207.679	9355.63	0.00184557	48.2249
E Europe	W Europe	8.51287	391.744	0.000161668	1.88137
E Europe	W Europe	172.997	7798.13	0.00168727	37.398
E Europe	W Europe	0	0	0	0
E Europe	W Europe	0.0133109	0.590426	9.00199e-07	0.0322553
E Europe	W Europe	186.416	3770.93	0.00175288	201.867
E Europe	W Europe	3.99599	182.957	0.000245026	5.12177
E Europe	W Europe	0.119601	5.46787	7.15229e-06	0.207589
E Europe	W Europe	0.0370449	0.831259	5.45068e-07	0.0390671
E Europe	W Europe	0.214083	9.0847	2.00923e-05	1.38128
E Europe	W Europe	0	0	0	0
E Europe	W Europe	0.0117943	0.426095	7.0921e-07	0.030151
E Europe	W Europe	0.00943216	0.55325	2.24544e-06	0.189224
E Europe	W Europe	36.1123	748.741	0.000399502	39.4716
E Europe	W Europe	0.306557	14.0059	2.0747e-05	0.441997
E Europe	W Europe	1.30755	59.8237	0.000108455	2.78549
E Europe	W Europe	1.30182	56.412	0.000130371	1.31356
E Europe	W Europe	0.361949	16.3214	7.52802e-06	0.145343
E Europe	W Europe	1.1799	33.6789	4.54295e-05	2.87273
E Europe	W Europe	0.00205769	0.117919	4.318e-07	0.0177201
E Europe	W Europe	0.0224006	1.02193	6.20003e-07	0.0168636
E Europe	W Europe	72.3386	3137.58	0.005444	68.3957
E Europe	W Europe	6.03492	286.428	0.000475647	7.6305
E Europe	W Europe	0.0667406	2.46313	3.70149e-06	0.0886738
E Europe	W Europe	3.03619e-05	0.00114862	2.09763e-09	0.00064753
E Europe	W Europe	0	0	0	0
E Europe	W Europe	0	0	0	0
E Europe	W Europe	0	0	0	0
E Europe	W Europe	0	0	0	0
E Europe	W Europe	0	0	0	0
E Europe	W Europe	0	0	0	0
W Europe	W Europe	0	0	0	0
W Europe	W Europe	0	0	0	0
W Europe	W Europe	0.142637	4.1752	1.28164e-06	0.0566202
W Europe	W Europe	1.39764	44.9728	4.60881e-05	0.818592
W Europe	W Europe	2.35002	69.0011	2.06413e-05	0.743272
W Europe	W Europe	0	0	0	0
W Europe	W Europe	0.00285171	0.225466	9.01361e-07	0.0221011
W Europe	W Europe	0	0	0	0
W Europe	W Europe	0	0	0	0
W Europe	W Europe	0.710273	29.2143	0.000102717	3.16391
W Europe	W Europe	0.761838	3.74011	1.23538e-06	0.311361
W Europe	W Europe	0.271814	14.6507	6.87124e-05	7.50555
W Europe	W Europe	0	0	0	0
W Europe	W Europe	0.121197	6.25783	4.17697e-05	1.58867
W Europe	W Europe	0.0172733	0.627319	2.80273e-06	0.0497382
W Europe	W Europe	1.33292	29.588	0.000128296	9.76908
W Europe	W Europe	0.0828246	3.31116	1.55587e-05	0.243759
W Europe	W Europe	0.24664	10.7523	5.34058e-05	1.09799
W Europe	W Europe	17.9643	157.451	0.000435792	11.5747
W Europe	W Europe	0.013368	0.535664	2.54837e-06	0.0330268
W Europe	W Europe	1.55064	36.1925	0.000154998	9.20233
W Europe	W Europe	0.0155848	0.77838	4.08036e-06	0.111498
W Europe	W Europe	2.24047e-09	9.27246e-08	4.78107e-13	6.21425e-09
W Europe	W Europe	20.4702	782.246	0.0034041	50.4317
W Europe	W Europe	3.65423	145.44	0.000687683	9.65316
W Europe	W Europe	0.943514	35.5892	0.000165214	3.26934
W Europe	W Europe	0	0	0	0
W Europe	W Europe	0	0	0	0
W Europe	W Europe	0	0	0	0
W Europe	W Europe	0	0	0	0
W Europe	W Europe	0	0	0	0
W Europe	W Europe	0	0	0	0
W Europe	W Europe	0	0	0	0
N America	W Europe	0	0	0	0
N America	W Europe	0	0	0	0
N America	W Europe	39.8138	1851.04	0.00152132	6.02256
N America	W Europe	2.79391	129.388	0.000147082	1.07407
N America	W Europe	73.3542	3434.69	0.00289734	4.38427
N America	W Europe	0	0	0	0
N America	W Europe	0.00238733	0.0937628	3.47597e-07	0.0169962
N America	W Europe	0	0	0	0
N America	W Europe	0	0	0	0
N America	W Europe	0.00260785	0.117924	3.17375e-07	0.00513299
N America	W Europe	5.01138e-06	6.03486e-05	2.55228e-10	2.74996e-05
N America	W Europe	0.107899	2.23148	9.2999e-06	0.11551
N America	W Europe	0	0	0	0
N America	W Europe	0.00385441	0.313239	1.64727e-06	0.143941
N America	W Europe	0.00646589	0.485458	3.03345e-06	0.765586
N America	W Europe	67.6201	853.388	0.00514238	25.8186
N America	W Europe	0.0477761	2.23449	6.30346e-06	0.265969
N America	W Europe	0.00781238	0.237721	8.33157e-07	0.0125224
N America	W Europe	0.0378709	1.93843	1.60522e-05	0.23957
N America	W Europe	0.12007	6.32254	2.26897e-05	0.0589846
N America	W Europe	0.774431	10.5089	5.30129e-05	0.652838
N America	W Europe	0.368292	5.35248	2.80984e-05	1.59318
N America	W Europe	0.0002896	0.0166514	1.08692e-07	0.000356101
N America	W Europe	18.179	830.559	0.00391404	12.2684
N America	W Europe	5.93339	286.046	0.00115967	7.24644
N America	W Europe	1.07653	38.0233	0.000453857	4.27133
N America	W Europe	0	0	0	0
N America	W Europe	0	0	0	0
N America	W Europe	0	0	0	0
N America	W Europe	0	0	0	0
N America	W Europe	0	0	0	0
N America	W Europe	0	0	0	0
N America	W Europe	0	0	0	0
Asia & Pacific	W Europe	0	0	0	0
Asia & Pacific	W Europe	0	0	0	0
Asia & Pacific	W Europe	0	0	0	0
Asia & Pacific	W Europe	0.00071275	0.0271649	1.38071e-07	0.000958624
Asia & Pacific	W Europe	3.26515e-05	0.00109507	4.29335e-09	1.23855e-07
Asia & Pacific	W Europe	0	0	0	0
Asia & Pacific	W Europe	0.000256635	0.0168065	1.49335e-07	0.000669867
Asia & Pacific	W Europe	0	0	0	0
Asia & Pacific	W Europe	0	0	0	0
Asia & Pacific	W Europe	0	0	0	0
Asia & Pacific	W Europe	3.62264e-08	1.77299e-06	8.53543e-12	2.82662e-08
Asia & Pacific	W Europe	0	0	0	0
Asia & Pacific	W Europe	0	0	0	0
Asia & Pacific	W Europe	0.00592208	0.331024	2.30919e-06	0.0285677
Asia & Pacific	W Europe	0.000231865	0.0120075	8.68446e-08	0.0103125
Asia & Pacific	W Europe	0	0	0	0
Asia & Pacific	W Europe	0.0280209	1.62365	1.22506e-05	0.0625158
Asia & Pacific	W Europe	0	0	0	0
Asia & Pacific	W Europe	0.00321594	0.151325	9.68901e-07	0.00615243
Asia & Pacific	W Europe	0.00249259	0.13913	3.81791e-07	0.000317604
Asia & Pacific	W Europe	0	0	0	0
Asia & Pacific	W Europe	0.00221116	0.0770311	2.72836e-07	0.00556081
Asia & Pacific	W Europe	0	0	0	0
Asia & Pacific	W Europe	0.997946	53.6414	0.000222798	0.684089
Asia & Pacific	W Europe	0.0179048	0.979028	5.47776e-06	0.05232
Asia & Pacific	W Europe	0.0042492	0.242771	1.95238e-06	0.0146503
Asia & Pacific	W Europe	0	0	0	0
Asia & Pacific	W Europe	0	0	0	0
Asia & Pacific	W Europe	0	0	0	0
Asia & Pacific	W Europe	0	0	0	0
Asia & Pacific	W Europe	0	0	0	0
Asia & Pacific	W Europe	0	0	0	0
Asia & Pacific	W Europe	0	0	0	0
Asia & Pacific	W Europe	0.492346	39.068	8.99516e-05	2.21467
Asia & Pacific	W Europe	0.0218313	1.39279	2.74351e-06	0.016595
Asia & Pacific	W Europe	0.191903	12.4105	2.76964e-05	0.173636
Asia & Pacific	W Europe	7.78437	511.052	0.00116709	7.42926
Asia & Pacific	W Europe	77.151	5249.87	0.012875	30.4805
Asia & Pacific	W Europe	0	0	0	0
Asia & Pacific	W Europe	0.0281826	1.95287	7.16015e-06	0.0491718
Asia & Pacific	W Europe	0	0	0	0
Asia & Pacific	W Europe	0	0	0	0
Asia & Pacific	W Europe	0	0	0	0
Asia & Pacific	W Europe	0	0	0	0
Asia & Pacific	W Europe	0.127029	8.10251	3.03518e-05	0.655119
Asia & Pacific	W Europe	0	0	0	0
Asia & Pacific	W Europe	0.0208127	1.17438	5.52807e-06	0.055081
Asia & Pacific	W Europe	0.797674	46.5628	0.000213466	16.7244
Asia & Pacific	W Europe	1.12359e-05	0.000388033	1.3178e-09	5.89565e-06
Asia & Pacific	W Europe	0	0	0	0
Asia & Pacific	W Europe	1.27159	79.061	0.00031163	2.79465
Asia & Pacific	W Europe	4.54311	165.704	0.000648822	3.71724
Asia & Pacific	W Europe	0.0332785	2.63799	1.0991e-05	0.005283
Asia & Pacific	W Europe	1.25302	43.4937	0.000148784	0.40555
Asia & Pacific	W Europe	0	0	0	0
Asia & Pacific	W Europe	0	0	0	0
Asia & Pacific	W Europe	61.3052	3878.12	0.014666	84.4894
Asia & Pacific	W Europe	0.510605	31.6871	8.31606e-05	0.923458
Asia & Pacific	W Europe	2.38559	152.978	0.000612748	3.86391
Asia & Pacific	W Europe	0	0	0	0
Asia & Pacific	W Europe	0	0	0	0
Asia & Pacific	W Europe	0	0	0	0
Asia & Pacific	W Europe	0	0	0	0
Asia & Pacific	W Europe	0	0	0	0
Asia & Pacific	W Europe	0	0	0	0
Asia & Pacific	W Europe	0	0	0	0
N America	W Europe	0	0	0	0
N America	W Europe	0.852577	37.7974	1.16823e-05	0.0747806
N America	W Europe	7.37302	323.84	0.000101722	0.922044
N America	W Europe	1.0174	45.2543	2.01574e-05	0.334522
N America	W Europe	6.50946	288.298	8.98579e-05	0.6974
N America	W Europe	0	0	0	0
N America	W Europe	0.00125313	0.0636756	1.79018e-07	0.00352478
N America	W Europe	0	0	0	0
N America	W Europe	0	0	0	0
N America	W Europe	0	0	0	0
N America	W Europe	0.00197354	0.0521124	4.09172e-08	0.00147688
N America	W Europe	0.913316	32.0741	4.42098e-05	1.8309
N America	W Europe	0	0	0	0
N America	W Europe	0.0149683	0.722071	4.27058e-06	0.144832
N America	W Europe	5.55665e-05	0.00326974	1.48702e-08	0.00245054
N America	W Europe	0.266903	6.20566	5.18406e-06	0.19504
N America	W Europe	0.0550768	2.06932	4.89119e-06	0.0760811
N America	W Europe	0.00258454	0.106416	2.27681e-07	0.00489387
N America	W Europe	0.184035	4.99018	5.73281e-06	0.147279
N America	W Europe	0.371202	23.9234	0.000155497	1.51542
N America	W Europe	0.156443	3.55546	6.03874e-06	0.126711
N America	W Europe	6.08641e-08	2.39979e-06	3.72464e-12	5.33502e-06
N America	W Europe	0.00542146	0.246814	2.86242e-07	0.00178758
N America	W Europe	14.7597	664.603	0.000728443	4.46145
N America	W Europe	0.00749973	0.37234	1.26158e-06	0.0166594
N America	W Europe	0.0341033	1.60859	1.5589e-05	0.158168
N America	W Europe	6.85659e-09	4.90122e-07	2.29086e-12	1.42394e-07
N America	W Europe	0	0	0	0
N America	W Europe	0	0	0	0
N America	W Europe	0	0	0	0
N America	W Europe	0	0	0	0
N America	W Europe	0	0	0	0
N America	W Europe	0	0	0	0
Asia & Pacific	W Europe	0	0	0	0
Asia & Pacific	W Europe	0	0	0	0
Asia & Pacific	W Europe	0	0	0	0
Asia & Pacific	W Europe	0.0555672	2.06034	1.13101e-05	0.108554
Asia & Pacific	W Europe	0.00295657	0.0986242	5.35856e-07	0.00235989
Asia & Pacific	W Europe	0	0	0	0
Asia & Pacific	W Europe	0.000306322	0.0123871	7.70279e-08	0.00128167
Asia & Pacific	W Europe	0	0	0	0
Asia & Pacific	W Europe	0	0	0	0
Asia & Pacific	W Europe	0	0	0	0
Asia & Pacific	W Europe	0	0	0	0
Asia & Pacific	W Europe	0	0	0	0
Asia & Pacific	W Europe	0	0	0	0
Asia & Pacific	W Europe	0.00830195	0.491176	2.44829e-06	0.0490332
Asia & Pacific	W Europe	0	0	0	0
Asia & Pacific	W Europe	0	0	0	0
Asia & Pacific	W Europe	0.113964	6.80477	2.81947e-05	0.138105
Asia & Pacific	W Europe	0	0	0	0
Asia & Pacific	W Europe	1.36695e-06	6.82677e-05	4.69461e-10	2.33931e-06
Asia & Pacific	W Europe	1.86865e-08	1.22459e-06	5.953e-12	9.25327e-08
Asia & Pacific	W Europe	0.00729414	0.441951	2.52629e-06	0.0189721
Asia & Pacific	W Europe	0.00787842	0.357145	2.08527e-06	0.160605
Asia & Pacific	W Europe	0	0	0	0
Asia & Pacific	W Europe	1.49705	89.6562	0.000340114	1.20283
Asia & Pacific	W Europe	0.0265396	1.69019	9.78555e-06	0.0547448
Asia & Pacific	W Europe	0.0692752	4.02125	2.48162e-05	0.200269
Asia & Pacific	W Europe	0	0	0	0
Asia & Pacific	W Europe	0	0	0	0
Asia & Pacific	W Europe	0	0	0	0
Asia & Pacific	W Europe	0	0	0	0
Asia & Pacific	W Europe	0	0	0	0
Asia & Pacific	W Europe	0	0	0	0
Asia & Pacific	W Europe	0	0	0	0
C & S America	W Europe	0	0	0	0
C & S America	W Europe	0	0	0	0
C & S America	W Europe	0	0	0	0
C & S America	W Europe	164.41	24827	0.0522337	18.8846
C & S America	W Europe	9.96959e-06	0.00147025	2.87398e-09	9.74014e-07
C & S America	W Europe	0	0	0	0
C & S America	W Europe	0.182183	27.3669	6.11289e-05	0.35941
C & S America	W Europe	0	0	0	0
C & S America	W Europe	0	0	0	0
C & S America	W Europe	0	0	0	0
C & S America	W Europe	0	0	0	0
C & S America	W Europe	0.0750632	12.3653	3.12936e-05	0.0873904
C & S America	W Europe	0	0	0	0
C & S America	W Europe	0.0011483	0.173979	4.49213e-07	0.00171292
C & S America	W Europe	0.0822299	9.69132	3.919e-05	2.58422
C & S America	W Europe	172.61	32667.7	0.0868851	150.517
C & S America	W Europe	2.0765e-07	3.17019e-05	8.13861e-11	1.64714e-06
C & S America	W Europe	0.779198	123.697	0.000326203	3.67609
C & S America	W Europe	0.796709	128.178	0.000396464	2.91504
C & S America	W Europe	1.46295	212.727	0.000514553	0.640782
C & S America	W Europe	0	0	0	0
C & S America	W Europe	0.00558395	0.869993	1.78466e-06	0.00742746
C & S America	W Europe	0.0095409	1.43537	3.29635e-06	0.00316463
C & S America	W Europe	35.5922	5005.29	0.0164587	24.1146
C & S America	W Europe	6.16823	914.88	0.00206621	3.48527
C & S America	W Europe	0.0958751	14.714	4.31324e-05	0.128955
C & S America	W Europe	0	0	0	0
C & S America	W Europe	0	0	0	0
C & S America	W Europe	0	0	0	0
C & S America	W Europe	0	0	0	0
C & S America	W Europe	0	0	0	0
C & S America	W Europe	0	0	0	0
C & S America	W Europe	0	0	0	0
Asia & Pacific	W Europe	0.22283	20.1912	9.61803e-05	0.711703
Asia & Pacific	W Europe	0	0	0	0
Asia & Pacific	W Europe	0.436111	36.7559	0.000170044	0.154315
Asia & Pacific	W Europe	16.9074	1442.04	0.00700471	5.3698
Asia & Pacific	W Europe	17.0351	1444.86	0.0067388	2.51295
Asia & Pacific	W Europe	0	0	0	0
Asia & Pacific	W Europe	0.264257	22.4681	0.000105111	0.681942
Asia & Pacific	W Europe	0	0	0	0
Asia & Pacific	W Europe	0	0	0	0
Asia & Pacific	W Europe	0	0	0	0
Asia & Pacific	W Europe	0	0	0	0
Asia & Pacific	W Europe	0.206743	17.6552	8.91128e-05	0.48201
Asia & Pacific	W Europe	0	0	0	0
Asia & Pacific	W Europe	0.000841039	0.0641651	2.73937e-07	0.00685305
Asia & Pacific	W Europe	0.000784428	0.0575936	2.78565e-07	0.00944291
Asia & Pacific	W Europe	0	0	0	0
Asia & Pacific	W Europe	0	0	0	0
Asia & Pacific	W Europe	0	0	0	0
Asia & Pacific	W Europe	0	0	0	0
Asia & Pacific	W Europe	0.14436	12.2927	5.97708e-05	0.0458406
Asia & Pacific	W Europe	0	0	0	0
Asia & Pacific	W Europe	3.10154	271.194	0.00138694	11.5772
Asia & Pacific	W Europe	0.000733544	0.0636447	2.43254e-07	0.000760409
Asia & Pacific	W Europe	20.1505	1698.7	0.00771158	14.6182
Asia & Pacific	W Europe	0.00207219	0.17422	7.80002e-07	0.00363871
Asia & Pacific	W Europe	0.583724	49.258	0.000249413	1.36948
Asia & Pacific	W Europe	0	0	0	0
Asia & Pacific	W Europe	0	0	0	0
Asia & Pacific	W Europe	0	0	0	0
Asia & Pacific	W Europe	0	0	0	0
Asia & Pacific	W Europe	0	0	0	0
Asia & Pacific	W Europe	0	0	0	0
Asia & Pacific	W Europe	0	0	0	0
C & S America	W Europe	0	0	0	0
C & S America	W Europe	0	0	0	0
C & S America	W Europe	0.204621	14.8936	0.000258498	0.0178141
C & S America	W Europe	2.1301	150.657	0.00260879	0.367271
C & S America	W Europe	0	0	0	0
C & S America	W Europe	0	0	0	0
C & S America	W Europe	0.10328	8.36027	0.000201245	0.017751
C & S America	W Europe	0	0	0	0
C & S America	W Europe	0	0	0	0
C & S America	W Europe	0	0	0	0
C & S America	W Europe	0	0	0	0
C & S America	W Europe	0.428721	25.4963	0.00044208	0.264051
C & S America	W Europe	0	0	0	0
C & S America	W Europe	0	0	0	0
C & S America	W Europe	5.48659e-09	3.48226e-07	3.15636e-12	2.04645e-07
C & S America	W Europe	0	0	0	0
C & S America	W Europe	0	0	0	0
C & S America	W Europe	0	0	0	0
C & S America	W Europe	0	0	0	0
C & S America	W Europe	0.022437	1.12726	4.50283e-06	0.00373609
C & S America	W Europe	0	0	0	0
C & S America	W Europe	0	0	0	0
C & S America	W Europe	0	0	0	0
C & S America	W Europe	7.50654	446.723	0.00629117	2.79388
C & S America	W Europe	1.5214	99.0735	0.00154207	1.72577
C & S America	W Europe	0	0	0	0
C & S America	W Europe	0	0	0	0
C & S America	W Europe	0	0	0	0
C & S America	W Europe	0	0	0	0
C & S America	W Europe	0	0	0	0
C & S America	W Europe	0	0	0	0
C & S America	W Europe	0	0	0	0
C & S America	W Europe	0	0	0	0
E Europe	W Europe	0	0	0	0
E Europe	W Europe	33.3688	1814.28	0.00038453	1.54253
E Europe	W Europe	0.910314	49.2261	1.00891e-05	0.0276369
E Europe	W Europe	146.416	7796.45	0.0019071	51.1946
E Europe	W Europe	401.314	22054.3	0.0047498	19.1645
E Europe	W Europe	0	0	0	0
E Europe	W Europe	0	0	0	0
E Europe	W Europe	0	0	0	0
E Europe	W Europe	0	0	0	0
E Europe	W Europe	0	0	0	0
E Europe	W Europe	0.0584531	1.18903	4.46269e-07	0.0143217
E Europe	W Europe	1.21588	27.6949	1.40206e-05	0.669191
E Europe	W Europe	0	0	0	0
E Europe	W Europe	0.432723	19.0202	4.70502e-05	6.82242
E Europe	W Europe	0.0214905	0.820577	1.95513e-06	0.24264
E Europe	W Europe	2.0065	44.9395	5.26166e-05	1.12931
E Europe	W Europe	0.044597	1.7817	3.11303e-06	0.900481
E Europe	W Europe	0.00323534	0.0768849	4.43071e-08	0.00240314
E Europe	W Europe	0.131095	4.71815	2.2615e-05	0.122407
E Europe	W Europe	1.68147	92.2004	9.90527e-05	0.298349
E Europe	W Europe	0	0	0	0
E Europe	W Europe	0	0	0	0
E Europe	W Europe	0	0	0	0
E Europe	W Europe	13.0886	700.474	0.000400562	1.96243
E Europe	W Europe	0.284823	15.6762	2.17244e-05	0.534284
E Europe	W Europe	2.06083	90.0478	0.000148598	1.15471
E Europe	W Europe	0	0	0	0
E Europe	W Europe	0	0	0	0
E Europe	W Europe	0	0	0	0
E Europe	W Europe	0	0	0	0
E Europe	W Europe	0	0	0	0
E Europe	W Europe	0	0	0	0
E Europe	W Europe	0	0	0	0
Asia & Pacific	W Europe	0	0	0	0
Asia & Pacific	W Europe	0	0	0	0
Asia & Pacific	W Europe	2.2113e-05	0.00167465	2.56525e-09	1.7225e-06
Asia & Pacific	W Europe	4.93748	363.038	0.000781057	2.59651
Asia & Pacific	W Europe	0	0	0	0
Asia & Pacific	W Europe	0	0	0	0
Asia & Pacific	W Europe	0.01041	0.535757	2.3246e-06	0.0258287
Asia & Pacific	W Europe	0	0	0	0
Asia & Pacific	W Europe	0	0	0	0
Asia & Pacific	W Europe	0	0	0	0
Asia & Pacific	W Europe	0.00641139	0.265405	9.79971e-07	0.0010801
Asia & Pacific	W Europe	0.385649	16.7931	5.92083e-05	0.210503
Asia & Pacific	W Europe	0	0	0	0
Asia & Pacific	W Europe	0.00945214	0.466483	1.89295e-06	0.0268569
Asia & Pacific	W Europe	0.00146089	0.0739286	3.19846e-07	0.00660273
Asia & Pacific	W Europe	3.4331	141.183	0.000525201	1.25322
Asia & Pacific	W Europe	0.0722024	3.71816	1.29587e-05	0.1555
Asia & Pacific	W Europe	0.0387288	2.17954	7.11664e-06	0.231519
Asia & Pacific	W Europe	1.43759	72.167	0.00022148	1.11616
Asia & Pacific	W Europe	0.0101216	0.480752	2.35293e-06	0.0034624
Asia & Pacific	W Europe	0.259052	10.6889	3.99665e-05	0.0812839
Asia & Pacific	W Europe	0	0	0	0
Asia & Pacific	W Europe	0.000171904	0.0115533	5.31912e-08	8.69397e-05
Asia & Pacific	W Europe	8.77698	446.163	0.00142187	3.48567
Asia & Pacific	W Europe	3.65634	212.855	0.000559468	1.65945
Asia & Pacific	W Europe	0.0706868	3.33141	1.10195e-05	0.100959
Asia & Pacific	W Europe	0	0	0	0
Asia & Pacific	W Europe	0	0	0	0
Asia & Pacific	W Europe	0	0	0	0
Asia & Pacific	W Europe	0	0	0	0
Asia & Pacific	W Europe	0	0	0	0
Asia & Pacific	W Europe	0	0	0	0
Asia & Pacific	W Europe	0	0	0	0
W Europe	W Europe	0	0	0	0
W Europe	W Europe	0.0405506	1.59518	1.33866e-06	0.0429485
W Europe	W Europe	0.154037	6.06087	3.78328e-06	0.120272
W Europe	W Europe	1.92105	79.4691	0.000116789	3.71627
W Europe	W Europe	0.698181	27.6885	1.04056e-05	0.668336
W Europe	W Europe	0	0	0	0
W Europe	W Europe	0.0025994	0.151268	7.67747e-07	0.0200619
W Europe	W Europe	0.766562	6.54766	4.98721e-06	0.821139
W Europe	W Europe	0.00111664	0.066892	3.10444e-07	0.00416454
W Europe	W Europe	0	0	0	0
W Europe	W Europe	0.0187136	0.178564	2.65464e-07	0.0838544
W Europe	W Europe	0.206621	3.59578	1.26034e-05	0.375135
W Europe	W Europe	0	0	0	0
W Europe	W Europe	0.000783023	0.0436894	2.62644e-07	0.0191057
W Europe	W Europe	0.00778982	0.477815	2.62295e-06	0.0838644
W Europe	W Europe	0.00845482	0.128224	4.72504e-07	0.103819
W Europe	W Europe	0.00270626	0.173465	1.25121e-06	0.0509746
W Europe	W Europe	0.0603237	3.89114	2.43255e-05	1.30942
W Europe	W Europe	0.304255	14.0208	0.000107523	0.583583
W Europe	W Europe	0.030076	1.89161	8.43387e-06	0.0177071
W Europe	W Europe	18.835	221.972	0.000529273	44.9239
W Europe	W Europe	0.00373837	0.248303	1.3064e-06	0.0455364
W Europe	W Europe	0.000776115	0.0321644	2.86428e-08	0.000784319
W Europe	W Europe	65.9225	3731.61	0.020521	108.103
W Europe	W Europe	4.99935	327.66	0.00208454	20.5261
W Europe	W Europe	0.0205701	1.07311	5.07045e-06	0.0955366
W Europe	W Europe	7.9011e-09	5.15557e-07	2.99053e-12	2.09624e-07
W Europe	W Europe	0	0	0	0
W Europe	W Europe	0	0	0	0
W Europe	W Europe	0	0	0	0
W Europe	W Europe	0	0	0	0
W Europe	W Europe	0	0	0	0
W Europe	W Europe	0	0	0	0
M East	W Europe	0.0284914	1.23861	5.58113e-07	0.272987
M East	W Europe	0	0	0	0
M East	W Europe	0.0961564	4.29184	2.99199e-06	0.0118737
M East	W Europe	39.9932	1771.96	0.00114294	22.7985
M East	W Europe	4.84207	219.396	0.00018073	0.96416
M East	W Europe	0	0	0	0
M East	W Europe	0.0372892	1.77141	6.12294e-06	0.0470979
M East	W Europe	0	0	0	0
M East	W Europe	0	0	0	0
M East	W Europe	0	0	0	0
M East	W Europe	0	0	0	0
M East	W Europe	0.0490078	1.47129	3.10454e-06	0.0308234
M East	W Europe	0	0	0	0
M East	W Europe	0.00287983	0.14064	6.50972e-07	0.00469058
M East	W Europe	1.02891	52.3687	0.000291235	5.33095
M East	W Europe	0	0	0	0
M East	W Europe	0	0	0	0
M East	W Europe	0	0	0	0
M East	W Europe	0.106438	3.06622	7.49513e-06	0.299528
M East	W Europe	0.101179	6.1039	2.23481e-05	0.0172001
M East	W Europe	0.0722524	1.36204	3.1261e-06	0.0512543
M East	W Europe	0.000148138	0.00852152	9.96827e-08	0.00513242
M East	W Europe	0	0	0	0
M East	W Europe	258.302	11823.2	0.0143426	78.3604
M East	W Europe	2.23897	90.7893	0.000120132	2.00748
M East	W Europe	1.07661	43.4749	0.000119173	0.923017
M East	W Europe	0	0	0	0
M East	W Europe	0	0	0	0
M East	W Europe	0	0	0	0
M East	W Europe	0	0	0	0
M East	W Europe	0	0	0	0
M East	W Europe	0	0	0	0
M East	W Europe	0	0	0	0
Asia & Pacific	W Europe	0.0701369	5.58514	9.15544e-05	0.224231
Asia & Pacific	W Europe	0.00233725	0.169473	2.48579e-07	0.00137773
Asia & Pacific	W Europe	0.0601056	4.12645	3.40362e-05	0.0485366
Asia & Pacific	W Europe	1.78577	141.533	0.00247511	2.01688
Asia & Pacific	W Europe	5.21121	417.94	0.00873066	6.07731
Asia & Pacific	W Europe	0	0	0	0
Asia & Pacific	W Europe	0.0211924	1.84424	2.19003e-05	0.0370694
Asia & Pacific	W Europe	0	0	0	0
Asia & Pacific	W Europe	0	0	0	0
Asia & Pacific	W Europe	0	0	0	0
Asia & Pacific	W Europe	0	0	0	0
Asia & Pacific	W Europe	0.418244	37.4069	0.000157949	0.0951008
Asia & Pacific	W Europe	0	0	0	0
Asia & Pacific	W Europe	0.0982135	8.76707	3.79299e-05	0.0939556
Asia & Pacific	W Europe	0.0502999	3.13941	1.84224e-05	1.48316
Asia & Pacific	W Europe	0.00050255	0.0427469	3.55401e-07	0.000315211
Asia & Pacific	W Europe	0	0	0	0
Asia & Pacific	W Europe	0.623026	54.2323	0.000237187	0.330683
Asia & Pacific	W Europe	0.692196	56.3976	0.000259997	0.570165
Asia & Pacific	W Europe	0.00316546	0.27567	1.91976e-06	0.00283172
Asia & Pacific	W Europe	0.0366271	2.46233	1.79122e-05	0.0381432
Asia & Pacific	W Europe	0	0	0	0
Asia & Pacific	W Europe	0	0	0	0
Asia & Pacific	W Europe	137.851	12684.1	0.0522659	20.9336
Asia & Pacific	W Europe	0.115883	7.79544	4.15793e-05	0.16227
Asia & Pacific	W Europe	6.89029e-07	5.58779e-05	3.79462e-10	1.15457e-06
Asia & Pacific	W Europe	0	0	0	0
Asia & Pacific	W Europe	0	0	0	0
Asia & Pacific	W Europe	0	0	0	0
Asia & Pacific	W Europe	0	0	0	0
Asia & Pacific	W Europe	0	0	0	0
Asia & Pacific	W Europe	0	0	0	0
Asia & Pacific	W Europe	0	0	0	0
W Europe	W Europe	0	0	0	0
W Europe	W Europe	0	0	0	0
W Europe	W Europe	0	0	0	0
W Europe	W Europe	0	0	0	0
W Europe	W Europe	0	0	0	0
W Europe	W Europe	0	0	0	0
W Europe	W Europe	0	0	0	0
W Europe	W Europe	0	0	0	0
W Europe	W Europe	0	0	0	0
W Europe	W Europe	0	0	0	0
W Europe	W Europe	0	0	0	0
W Europe	W Europe	0.000481695	0.021611	4.95115e-08	0.000756822
W Europe	W Europe	0	0	0	0
W Europe	W Europe	1.20357	60.9782	0.00025113	4.8693
W Europe	W Europe	4.3641e-07	2.97825e-05	1.51517e-10	4.66336e-06
W Europe	W Europe	0	0	0	0
W Europe	W Europe	0	0	0	0
W Europe	W Europe	0	0	0	0
W Europe	W Europe	0.00520456	0.295667	1.04128e-06	0.0160668
W Europe	W Europe	0	0	0	0
W Europe	W Europe	0.0105487	0.453225	1.08535e-06	0.0699211
W Europe	W Europe	0	0	0	0
W Europe	W Europe	0	0	0	0
W Europe	W Europe	0.932384	40.1827	6.25587e-05	0.36961
W Europe	W Europe	0.011528	0.614362	2.58012e-06	0.0317092
W Europe	W Europe	0.529389	34.1391	0.000120033	1.43632
W Europe	W Europe	0	0	0	0
W Europe	W Europe	0	0	0	0
W Europe	W Europe	0	0	0	0
W Europe	W Europe	0	0	0	0
W Europe	W Europe	0	0	0	0
W Europe	W Europe	0	0	0	0
W Europe	W Europe	0	0	0	0
Asia & Pacific	W Europe	0	0	0	0
Asia & Pacific	W Europe	0	0	0	0
Asia & Pacific	W Europe	0	0	0	0
Asia & Pacific	W Europe	1.5693	193.121	0.00209939	0.952617
Asia & Pacific	W Europe	0	0	0	0
Asia & Pacific	W Europe	0	0	0	0
Asia & Pacific	W Europe	0.928266	114.532	0.00125492	0.242279
Asia & Pacific	W Europe	0	0	0	0
Asia & Pacific	W Europe	0	0	0	0
Asia & Pacific	W Europe	0	0	0	0
Asia & Pacific	W Europe	0.0144346	1.57501	3.19994e-05	0.211808
Asia & Pacific	W Europe	0	0	0	0
Asia & Pacific	W Europe	0	0	0	0
Asia & Pacific	W Europe	0.019743	1.45069	1.42415e-05	0.025126
Asia & Pacific	W Europe	0.000150471	0.0111434	9.13054e-08	0.0190425
Asia & Pacific	W Europe	0	0	0	0
Asia & Pacific	W Europe	0	0	0	0
Asia & Pacific	W Europe	5.05062e-05	0.00492007	4.1419e-08	8.18189e-05
Asia & Pacific	W Europe	0	0	0	0
Asia & Pacific	W Europe	0.00364958	0.409689	4.23435e-06	0.00083253
Asia & Pacific	W Europe	0	0	0	0
Asia & Pacific	W Europe	0.0249076	3.16243	3.3038e-05	0.0639639
Asia & Pacific	W Europe	0	0	0	0
Asia & Pacific	W Europe	5.81143	588.476	0.00479052	4.32384
Asia & Pacific	W Europe	0.0208914	2.32474	2.01509e-05	0.023662
Asia & Pacific	W Europe	2.4876	263.486	0.00271916	4.89056
Asia & Pacific	W Europe	0	0	0	0
Asia & Pacific	W Europe	0	0	0	0
Asia & Pacific	W Europe	0	0	0	0
Asia & Pacific	W Europe	0	0	0	0
Asia & Pacific	W Europe	0	0	0	0
Asia & Pacific	W Europe	0	0	0	0
Asia & Pacific	W Europe	0	0	0	0
Africa	W Europe	0	0	0	0
Africa	W Europe	0	0	0	0
Africa	W Europe	0	0	0	0
Africa	W Europe	30.5631	2682.71	0.0150611	55.4445
Africa	W Europe	0.994734	92.4375	0.000500164	0.102381
Africa	W Europe	0	0	0	0
Africa	W Europe	0.00352561	0.294241	1.8709e-06	0.0114106
Africa	W Europe	0	0	0	0
Africa	W Europe	0	0	0	0
Africa	W Europe	0	0	0	0
Africa	W Europe	3.94487e-05	0.0018023	2.21365e-08	1.50189e-05
Africa	W Europe	0.909181	44.1635	0.000506245	0.411966
Africa	W Europe	0	0	0	0
Africa	W Europe	0.0233294	1.54364	1.22012e-05	0.110311
Africa	W Europe	0.0132306	0.677779	6.8615e-06	0.0568969
Africa	W Europe	0	0	0	0
Africa	W Europe	0	0	0	0
Africa	W Europe	0.142748	8.08185	7.91853e-05	0.159689
Africa	W Europe	0.103997	5.75452	5.87889e-05	0.151088
Africa	W Europe	0.00730028	0.581626	3.88113e-06	0.00708946
Africa	W Europe	0	0	0	0
Africa	W Europe	0	0	0	0
Africa	W Europe	0	0	0	0
Africa	W Europe	30.4331	2037.95	0.0163824	20.2544
Africa	W Europe	0.458634	34.0524	0.000241399	1.06312
Africa	W Europe	2.6515	206.365	0.00137071	2.92619
Africa	W Europe	0	0	0	0
Africa	W Europe	0	0	0	0
Africa	W Europe	0	0	0	0
Africa	W Europe	0	0	0	0
Africa	W Europe	0	0	0	0
Africa	W Europe	0	0	0	0
Africa	W Europe	0	0	0	0
Asia & Pacific	W Europe	4.69375	487.939	0.00627443	13.2333
Asia & Pacific	W Europe	37.5632	2008.56	0.00419	7.77953
Asia & Pacific	W Europe	4.38246	334.614	0.0035405	1.16512
Asia & Pacific	W Europe	145.816	11573.1	0.136917	67.9715
Asia & Pacific	W Europe	12.9854	1092.07	0.0125522	0.738087
Asia & Pacific	W Europe	0	0	0	0
Asia & Pacific	W Europe	2.40297	180.401	0.00207553	5.30435
Asia & Pacific	W Europe	857.895	12148.5	0.1911	186.645
Asia & Pacific	W Europe	0.551929	29.1307	0.00032904	0.840596
Asia & Pacific	W Europe	0	0	0	0
Asia & Pacific	W Europe	0.529539	7.69752	0.000119985	0.177102
Asia & Pacific	W Europe	17.2727	301.059	0.0043347	6.30842
Asia & Pacific	W Europe	0	0	0	0
Asia & Pacific	W Europe	1.85081	58.7658	0.000657033	2.3144
Asia & Pacific	W Europe	0.187124	11.096	0.000131547	1.05926
Asia & Pacific	W Europe	27.5033	447.555	0.00662153	9.45559
Asia & Pacific	W Europe	1.18319	33.9819	0.000410226	1.27164
Asia & Pacific	W Europe	101.693	3590.38	0.0409982	113.941
Asia & Pacific	W Europe	24.854	1028.4	0.00942581	22.7814
Asia & Pacific	W Europe	0.133263	8.9825	8.6621e-05	0.0695056
Asia & Pacific	W Europe	23.542	399.668	0.00577311	10.5094
Asia & Pacific	W Europe	18.063	1616.2	0.0205174	46.4776
Asia & Pacific	W Europe	0.000920741	0.0446916	4.8117e-07	0.00114636
Asia & Pacific	W Europe	233.998	10221.9	0.0949875	157.449
Asia & Pacific	W Europe	3.3442	146.412	0.00128826	3.28925
Asia & Pacific	W Europe	49.3611	1288.7	0.0157765	40.4749
Asia & Pacific	W Europe	0	0	0	0
Asia & Pacific	W Europe	0	0	0	0
Asia & Pacific	W Europe	0	0	0	0
Asia & Pacific	W Europe	0	0	0	0
Asia & Pacific	W Europe	0	0	0	0
Asia & Pacific	W Europe	0	0	0	0
Asia & Pacific	W Europe	0	0	0	0
C & S America	W Europe	0.367191	50.7627	0.0005612	0.854232
C & S America	W Europe	0	0	0	0
C & S America	W Europe	8.71021	992.908	0.015327	1.77946
C & S America	W Europe	271.567	31512.8	0.502638	73.1904
C & S America	W Europe	18.9502	2063.72	0.0269152	1.32192
C & S America	W Europe	0	0	0	0
C & S America	W Europe	1.9742	227.861	0.00403561	1.22626
C & S America	W Europe	0	0	0	0
C & S America	W Europe	0	0	0	0
C & S America	W Europe	0	0	0	0
C & S America	W Europe	0.0277615	2.97118	5.98459e-05	0.0279851
C & S America	W Europe	19.8619	2121.5	0.0421492	17.5148
C & S America	W Europe	0	0	0	0
C & S America	W Europe	0.175146	18.5398	0.000358085	0.278358
C & S America	W Europe	0.00784823	0.826547	1.58894e-05	0.0436739
C & S America	W Europe	927.126	99289.1	2.00498	441.063
C & S America	W Europe	1.90072	200.908	0.00382075	2.57322
C & S America	W Europe	1.4718	153.978	0.00279035	1.64014
C & S America	W Europe	15.3258	1604.98	0.0304783	12.7707
C & S America	W Europe	0.568223	57.2009	0.000989792	0.839383
C & S America	W Europe	4.28585	457.725	0.00919897	2.61176
C & S America	W Europe	0.081871	10.2301	0.000141813	0.151231
C & S America	W Europe	0.0242563	2.94056	5.25954e-05	0.0086671
C & S America	W Europe	97.0477	9941.52	0.179002	57.743
C & S America	W Europe	3.19652	323.094	0.00559306	2.49129
C & S America	W Europe	3.78081	399.132	0.00736053	5.00066
C & S America	W Europe	0	0	0	0
C & S America	W Europe	0	0	0	0
C & S America	W Europe	0	0	0	0
C & S America	W Europe	0	0	0	0
C & S America	W Europe	0	0	0	0
C & S America	W Europe	0	0	0	0
C & S America	W Europe	0	0	0	0
E Europe	W Europe	0	0	0	0
E Europe	W Europe	1.09728	57.3483	1.38725e-05	0.170927
E Europe	W Europe	143.388	7436.52	0.00229685	24.4907
E Europe	W Europe	109.236	5654.96	0.00171693	34.5732
E Europe	W Europe	78.7554	4118.56	0.000835582	8.01491
E Europe	W Europe	0	0	0	0
E Europe	W Europe	0.059765	2.52709	1.89535e-06	0.156475
E Europe	W Europe	0	0	0	0
E Europe	W Europe	0	0	0	0
E Europe	W Europe	0	0	0	0
E Europe	W Europe	0.806327	20.2562	1.09043e-05	0.617703
E Europe	W Europe	1.37148	48.6533	3.72825e-05	3.98621
E Europe	W Europe	0	0	0	0
E Europe	W Europe	0.210456	8.46354	6.1959e-06	0.650918
E Europe	W Europe	0.307932	12.5001	9.14544e-06	1.00882
E Europe	W Europe	0	0	0	0
E Europe	W Europe	0	0	0	0
E Europe	W Europe	0	0	0	0
E Europe	W Europe	2.08092	96.0257	6.28709e-05	1.92805
E Europe	W Europe	2.95866	148.469	4.46582e-05	1.42781
E Europe	W Europe	8.02789	215.441	0.000139572	12.5535
E Europe	W Europe	0	0	0	0
E Europe	W Europe	0.134614	6.45042	2.01593e-06	0.143201
E Europe	W Europe	433.827	19869.6	0.00962542	254.24
E Europe	W Europe	1.73378	81.5921	4.14072e-05	1.78005
E Europe	W Europe	0.457909	18.0415	1.28766e-05	0.916535
E Europe	W Europe	1.86309	66.4031	4.33653e-05	5.26842
E Europe	W Europe	0	0	0	0
E Europe	W Europe	0	0	0	0
E Europe	W Europe	0	0	0	0
E Europe	W Europe	0	0	0	0
E Europe	W Europe	0	0	0	0
E Europe	W Europe	0	0	0	0
Africa	W Europe	0	0	0	0
Africa	W Europe	0.192667	14.3159	0.000116802	0.0214105
Africa	W Europe	0	0	0	0
Africa	W Europe	552.91	47616.5	0.195007	43.6759
Africa	W Europe	58.1622	4994.82	0.0198321	1.8964
Africa	W Europe	0	0	0	0
Africa	W Europe	22.3452	2149.31	0.00786057	8.68515
Africa	W Europe	0	0	0	0
Africa	W Europe	0	0	0	0
Africa	W Europe	0	0	0	0
Africa	W Europe	1.71597	191.015	0.000556101	0.690632
Africa	W Europe	0.888131	97.1823	0.000289161	0.387468
Africa	W Europe	0	0	0	0
Africa	W Europe	0.207379	22.176	6.80654e-05	0.10092
Africa	W Europe	5.47904	579.152	0.00179827	5.69167
Africa	W Europe	9.53831	1063.69	0.00309033	2.36321
Africa	W Europe	4.17686	453.371	0.00136462	2.26592
Africa	W Europe	0.708011	75.7265	0.000231903	0.36484
Africa	W Europe	0.670477	70.9937	0.000223018	0.272676
Africa	W Europe	0.682507	64.6775	0.00023073	0.181296
Africa	W Europe	26.4734	2927.44	0.00860914	13.2725
Africa	W Europe	0	0	0	0
Africa	W Europe	0.057103	5.75478	1.93772e-05	0.0237669
Africa	W Europe	126.347	12702.2	0.0429629	46.7801
Africa	W Europe	0.44614	42.7391	0.00015376	0.188559
Africa	W Europe	9.52538	1013.17	0.00315581	5.53089
Africa	W Europe	0	0	0	0
Africa	W Europe	0	0	0	0
Africa	W Europe	0	0	0	0
Africa	W Europe	0	0	0	0
Africa	W Europe	0	0	0	0
Africa	W Europe	0	0	0	0
Africa	W Europe	0	0	0	0
M East	W Europe	0	0	0	0
M East	W Europe	1.31273	35.9715	0.000110449	0.123788
M East	W Europe	0.263004	7.24771	2.93581e-05	0.0525027
M East	W Europe	200.77	4820.66	0.0198368	80.2313
M East	W Europe	2.14784	60.6813	0.000217623	0.373871
M East	W Europe	0	0	0	0
M East	W Europe	0.291109	11.1489	5.47443e-05	0.423584
M East	W Europe	3.70392	37.2068	0.000774188	0.986076
M East	W Europe	0	0	0	0
M East	W Europe	0	0	0	0
M East	W Europe	0.201246	1.78601	4.04596e-05	0.381959
M East	W Europe	0	0	0	0
M East	W Europe	0	0	0	0
M East	W Europe	0.0454672	1.61255	1.00841e-05	0.0711626
M East	W Europe	0.732081	36.341	0.000153043	3.36349
M East	W Europe	2.95108	84.2228	0.000772617	0.877069
M East	W Europe	0	0	0	0
M East	W Europe	0.723763	29.3178	0.000159576	0.785818
M East	W Europe	0.125096	4.9428	2.41027e-05	0.070489
M East	W Europe	0.0773446	4.09486	2.06477e-05	0.0405605
M East	W Europe	3.4921	37.6064	0.000720089	2.21363
M East	W Europe	0.361566	26.238	0.000124605	0.204928
M East	W Europe	0.000160345	0.0067511	2.92621e-08	9.32814e-05
M East	W Europe	187.791	8030.68	0.0367543	80.704
M East	W Europe	9.79752	434.172	0.00172491	6.44912
M East	W Europe	2.38797	101.702	0.000803398	3.28886
M East	W Europe	0	0	0	0
M East	W Europe	0	0	0	0
M East	W Europe	0	0	0	0
M East	W Europe	0	0	0	0
M East	W Europe	0	0	0	0
M East	W Europe	0	0	0	0
M East	W Europe	0	0	0	0
W Europe	W Europe	0	0	0	0
W Europe	W Europe	0.148658	6.14135	1.28971e-06	0.0443501
W Europe	W Europe	0.0267983	1.1024	2.43045e-07	0.00694174
W Europe	W Europe	0.341875	14.7695	1.10325e-05	0.166041
W Europe	W Europe	1.41091	58.8026	1.18456e-05	0.287893
W Europe	W Europe	0	0	0	0
W Europe	W Europe	0.203014	9.76817	1.71298e-05	0.732618
W Europe	W Europe	0	0	0	0
W Europe	W Europe	2.72949e-11	1.33245e-09	3.37569e-15	7.08289e-11
W Europe	W Europe	0	0	0	0
W Europe	W Europe	0.00241381	0.0686306	1.84485e-07	0.0136111
W Europe	W Europe	6.3733e-05	0.00403216	1.63945e-08	0.00115679
W Europe	W Europe	0	0	0	0
W Europe	W Europe	4.04063e-07	2.57836e-05	1.17939e-10	1.93912e-06
W Europe	W Europe	0.0314979	2.07633	1.01775e-05	0.424139
W Europe	W Europe	0.105796	1.58987	2.29675e-06	0.107429
W Europe	W Europe	0.018872	0.906367	2.69098e-06	0.0583818
W Europe	W Europe	0.26517	10.3028	3.31455e-05	0.518722
W Europe	W Europe	1.04222	39.2098	0.000125835	1.76145
W Europe	W Europe	0.176009	7.32735	1.33602e-05	0.193062
W Europe	W Europe	2.48426	73.002	0.000209182	9.95892
W Europe	W Europe	1.33701e-07	5.36267e-06	1.19837e-11	3.51418e-07
W Europe	W Europe	0.133418	5.3952	6.79593e-06	0.118631
W Europe	W Europe	12.6565	477.797	0.00137165	21.0213
W Europe	W Europe	7.92923	343.955	0.000875873	13.6643
W Europe	W Europe	1.56306e-05	0.00104044	4.75262e-09	0.000179735
W Europe	W Europe	0	0	0	0
W Europe	W Europe	0.0047873	0.297655	1.45751e-06	0.127199
W Europe	W Europe	3.13494e-05	0.00222412	9.754e-09	0.00123983
W Europe	W Europe	1.90942e-05	0.00109859	6.44267e-09	0.00048148
W Europe	W Europe	8.73216e-05	0.0056966	2.65548e-08	0.00415963
W Europe	W Europe	6.29116e-05	0.00463773	1.91277e-08	0.00204396
W Europe	W Europe	1.31236e-05	0.000792964	4.37804e-09	0.0296268
W Europe	W Europe	0.0434304	3.2969	2.09201e-05	0.241012
W Europe	W Europe	495.532	18768.3	0.021603	1136
W Europe	W Europe	7.5794	279.653	0.000197176	4.38527
W Europe	W Europe	1.66673	68.8525	0.000134479	1.42503
W Europe	W Europe	0	0	0	0
W Europe	W Europe	0.676268	26.8459	5.55825e-05	0.655283
W Europe	W Europe	5.51238	404.885	0.00343393	24.4277
W Europe	W Europe	922.952	19892.4	0.0749453	2196.65
W Europe	W Europe	126.301	7081.61	0.0338366	541.147
W Europe	W Europe	710.265	34697.2	0.114588	1631.44
W Europe	W Europe	6.17303	397.427	0.00254811	90.0804
W Europe	W Europe	1.04261	77.2094	0.000507743	16.3942
W Europe	W Europe	14.6316	536.96	0.00295206	103.564
W Europe	W Europe	19.85	1327.7	0.00717266	164.956
W Europe	W Europe	0	0	0	0
W Europe	W Europe	0.993208	30.2823	0.000132548	2.28171
W Europe	W Europe	336.576	19929.2	0.0988071	996.766
W Europe	W Europe	993.976	62660.6	0.31783	940.639
W Europe	W Europe	3647.37	232036	1.09546	3197.41
W Europe	W Europe	45.2121	2777.19	0.0104255	25.8783
W Europe	W Europe	2249.17	105531	0.57561	10726.9
W Europe	W Europe	0.340301	21.9094	0.000106313	4.24132
W Europe	W Europe	376.945	19724.5	0.0825477	454.748
W Europe	W Europe	14038.5	865584	4.15269	14614.8
W Europe	W Europe	693.654	43910.8	0.21846	763.468
W Europe	W Europe	345.797	21787.3	0.111018	323.156
W Europe	W Europe	0.0537613	3.06716	1.7409e-05	0.348377
W Europe	W Europe	0.189802	11.0124	6.38233e-05	1.35136
W Europe	W Europe	0.91892	57.7177	0.000319447	15.6097
W Europe	W Europe	0.410864	29.4938	0.000149222	7.3347
W Europe	W Europe	2.37817	149.736	0.00081972	34.4758
W Europe	W Europe	19.6865	1235.74	0.0071232	109.537
W Europe	W Europe	1.92126	123.324	0.000692191	779.003
E Europe	W Europe	0	0	0	0
E Europe	W Europe	0.105394	4.69388	1.02702e-06	0.0264927
E Europe	W Europe	0.272537	12.1303	2.49348e-06	0.0665478
E Europe	W Europe	0.770178	34.3012	7.25716e-06	0.103088
E Europe	W Europe	35.7086	1589.41	0.000337392	9.44021
E Europe	W Europe	0	0	0	0
E Europe	W Europe	23.9683	1066.9	0.000732885	47.0733
E Europe	W Europe	0	0	0	0
E Europe	W Europe	0	0	0	0
E Europe	W Europe	0	0	0	0
E Europe	W Europe	1.08185e-07	1.49059e-06	1.07482e-12	1.16038e-07
E Europe	W Europe	0.000351476	0.0146666	2.17736e-08	0.00157494
E Europe	W Europe	0	0	0	0
E Europe	W Europe	0	0	0	0
E Europe	W Europe	0.000251697	0.013593	6.21219e-08	0.0100108
E Europe	W Europe	0.0852369	1.03994	1.13055e-06	0.0363574
E Europe	W Europe	0.0155944	0.567699	1.03061e-06	0.0402453
E Europe	W Europe	14.8838	610.958	0.00125736	40.954
E Europe	W Europe	4.67213	81.4778	0.000125759	7.83447
E Europe	W Europe	0.0297732	1.16242	1.16751e-06	0.0262053
E Europe	W Europe	0.092823	1.97635	3.56419e-06	0.140356
E Europe	W Europe	4.31013e-07	1.3668e-05	3.06252e-11	1.28561e-06
E Europe	W Europe	0.838346	48.5413	0.000141654	1.12053
E Europe	W Europe	6.2213	199.386	0.000403051	10.1692
E Europe	W Europe	0.476038	19.3914	2.32598e-05	1.44117
E Europe	W Europe	9.06855e-05	0.00254812	4.91417e-09	0.000243035
E Europe	W Europe	0	0	0	0
E Europe	W Europe	0	0	0	0
E Europe	W Europe	2.8526e-06	0.000167785	8.29687e-10	4.50046e-05
E Europe	W Europe	0	0	0	0
E Europe	W Europe	3.67749e-09	2.43192e-07	1.33675e-12	3.02464e-08
E Europe	W Europe	4.08755e-05	0.00211668	8.97644e-09	0.00118329
E Europe	W Europe	1.75734e-05	0.000894145	3.6416e-09	0.0364813
M East	W Europe	0	0	0	0
M East	W Europe	0	0	0	0
M East	W Europe	0	0	0	0
M East	W Europe	5.09479	184.426	-4.30347e-05	5.73373
M East	W Europe	0	0	0	0
M East	W Europe	0	0	0	0
M East	W Europe	0.0185999	0.979704	4.20318e-06	0.0644243
M East	W Europe	0	0	0	0
M East	W Europe	0	0	0	0
M East	W Europe	0	0	0	0
M East	W Europe	0	0	0	0
M East	W Europe	0.00245853	0.119498	2.09207e-07	0.0123619
M East	W Europe	0	0	0	0
M East	W Europe	0	0	0	0
M East	W Europe	0.00113778	0.0627716	4.27803e-07	0.010297
M East	W Europe	0.0829082	3.69608	1.28674e-05	0.221539
M East	W Europe	0.0281065	1.34897	3.59858e-06	0.0658965
M East	W Europe	0	0	0	0
M East	W Europe	0.144552	6.33943	2.07927e-05	0.314053
M East	W Europe	0.000537391	0.0200697	8.52661e-09	0.000322761
M East	W Europe	0.0555654	2.36792	6.04896e-06	0.27737
M East	W Europe	0	0	0	0
M East	W Europe	0	0	0	0
M East	W Europe	1.07218	49.3765	0.000165699	1.70486
M East	W Europe	4.16654	195.982	0.000559337	4.79526
M East	W Europe	0	0	0	0
M East	W Europe	0	0	0	0
M East	W Europe	0	0	0	0
M East	W Europe	9.1791e-10	5.27468e-08	2.53319e-13	7.79079e-09
M East	W Europe	0	0	0	0
M East	W Europe	0.000155216	0.00721061	3.30996e-08	0.000595215
M East	W Europe	0.000755911	0.0357048	1.64831e-07	0.003019
M East	W Europe	7.13746e-05	0.00402882	2.08293e-08	0.157536
E Europe	W Europe	0	0	0	0
E Europe	W Europe	0.637084	28.3601	4.84793e-06	0.162991
E Europe	W Europe	0.00087585	0.0389962	6.71645e-09	0.000221825
E Europe	W Europe	2.87481	133.3	0.000102079	1.61884
E Europe	W Europe	0.0146019	0.65031	1.08211e-07	0.00345015
E Europe	W Europe	0	0	0	0
E Europe	W Europe	0.234142	10.9603	3.10596e-05	0.889291
E Europe	W Europe	17.7473	400.524	0.000172145	20.0642
E Europe	W Europe	2.15168e-05	0.0009973	1.99088e-09	3.04734e-05
E Europe	W Europe	1.13839e-07	5.28664e-06	1.00927e-11	1.78416e-07
E Europe	W Europe	0.106425	4.82703	1.07964e-05	0.462525
E Europe	W Europe	6.75099e-05	0.00317215	6.98583e-09	0.000308607
E Europe	W Europe	0	0	0	0
E Europe	W Europe	6.42568e-06	0.000387157	1.82892e-09	7.59757e-05
E Europe	W Europe	0.0135705	0.738218	3.12492e-06	0.493041
E Europe	W Europe	0.0828948	2.68481	3.58636e-06	0.0916664
E Europe	W Europe	0.0233075	1.07463	2.17231e-06	0.0322802
E Europe	W Europe	0.135288	6.28575	1.52822e-05	0.225073
E Europe	W Europe	0.0625965	2.89783	6.07479e-06	0.0790684
E Europe	W Europe	0.00204604	0.093251	1.77098e-07	0.00212278
E Europe	W Europe	2.0372	72.7901	0.000133036	4.35849
E Europe	W Europe	0.00740913	0.429388	2.34693e-06	0.104918
E Europe	W Europe	0.0639233	2.88574	3.53377e-06	0.0478445
E Europe	W Europe	31.4479	1323.68	0.00227791	35.6246
E Europe	W Europe	0.699963	32.9885	6.2301e-05	1.05288
E Europe	W Europe	0.000261593	0.0117805	2.10402e-08	0.0005503
E Europe	W Europe	0.000144697	0.00728021	2.58554e-08	0.00100064
E Europe	W Europe	0.00759227	0.377461	1.16851e-06	0.0523126
E Europe	W Europe	0.000578396	0.0283704	5.64416e-08	0.00438324
E Europe	W Europe	0	0	0	0
E Europe	W Europe	0.000140338	0.00748961	2.43328e-08	0.00555984
E Europe	W Europe	0.000766151	0.0406405	1.28319e-07	0.0149836
E Europe	W Europe	0.000143989	0.00758826	2.31385e-08	0.0364462
W Europe	W Europe	0	0	0	0
W Europe	W Europe	224.825	9213.74	0.0019361	84.7689
W Europe	W Europe	0.789802	32.3294	6.0706e-06	0.258804
W Europe	W Europe	39.2191	1640.22	0.000869505	29.3661
W Europe	W Europe	11.6007	478.006	0.000137728	4.51151
W Europe	W Europe	3.72138e-09	1.52344e-07	2.84752e-14	1.40412e-09
W Europe	W Europe	3.78529	209.273	0.000850003	23.3095
W Europe	W Europe	50.8899	1203.22	0.00238243	88.8574
W Europe	W Europe	0.000388767	0.0189119	5.37506e-08	0.00154009
W Europe	W Europe	3.88542	164.98	0.000138255	2.70357
W Europe	W Europe	1.07866	23.8921	3.58029e-05	1.75129
W Europe	W Europe	0.00632754	0.404222	2.18593e-06	0.0975513
W Europe	W Europe	0	0	0	0
W Europe	W Europe	5.98169e-05	0.00372326	2.11216e-08	0.00134909
W Europe	W Europe	0.81517	52.4975	0.000279549	14.0862
W Europe	W Europe	50.5681	1370.73	0.00414062	87.1951
W Europe	W Europe	4.42757	229.11	0.000952363	16.6504
W Europe	W Europe	7.68499	438.038	0.00259658	10.5608
W Europe	W Europe	127.855	7339.38	0.0447414	157.48
W Europe	W Europe	38.7121	2404.85	0.0132052	12.4599
W Europe	W Europe	144.295	4430.62	0.0145889	789.095
W Europe	W Europe	0.172896	9.051	3.77053e-05	8.09848
W Europe	W Europe	17.6663	839.722	0.00251589	16.4724
W Europe	W Europe	590.331	31304.9	0.166273	722.203
W Europe	W Europe	114.445	6076.74	0.0277374	148.955
W Europe	W Europe	0.235852	12.7233	8.90359e-05	0.366785
W Europe	W Europe	2.51637e-10	1.45859e-08	9.52113e-14	4.17136e-09
W Europe	W Europe	0	0	0	0
W Europe	W Europe	0.000283935	0.0169666	9.26724e-08	0.00488188
W Europe	W Europe	6.78171e-05	0.00411186	2.21311e-08	0.00117614
W Europe	W Europe	0.000187222	0.0114391	6.19293e-08	0.00479367
W Europe	W Europe	0.000249157	0.0158234	9.51781e-08	0.0206768
W Europe	W Europe	3.33165e-05	0.00237141	1.56816e-08	0.399133
W Europe	W Europe	0	0	0	0
W Europe	W Europe	0.565284	18.5657	6.77396e-06	0.257156
W Europe	W Europe	0.245071	7.93246	1.66686e-06	0.0620318
W Europe	W Europe	1.23188	41.8517	2.61542e-05	0.66518
W Europe	W Europe	4.16395	139.91	8.56078e-05	1.43655
W Europe	W Europe	0	0	0	0
W Europe	W Europe	1.25814	67.7172	0.000352875	4.14112
W Europe	W Europe	1.02666	27.9066	2.0626e-05	1.34803
W Europe	W Europe	0.000761188	0.029085	7.75456e-08	0.00206144
W Europe	W Europe	2.47632	89.616	0.000262899	3.45068
W Europe	W Europe	0.0478512	2.02755	8.79724e-06	0.445303
W Europe	W Europe	6.4647e-10	2.85293e-08	1.36899e-13	6.03473e-09
W Europe	W Europe	0	0	0	0
W Europe	W Europe	0.000585257	0.0259721	1.39896e-07	0.00386497
W Europe	W Europe	0.00498565	0.331896	1.73248e-06	0.165453
W Europe	W Europe	0.704802	23.6764	7.54704e-05	1.07695
W Europe	W Europe	0.183597	7.54115	2.53442e-05	0.613991
W Europe	W Europe	0.0824573	4.456	2.43052e-05	0.191176
W Europe	W Europe	0.409282	22.6461	0.000125517	0.794969
W Europe	W Europe	1.28265	87.9133	0.000515016	0.385531
W Europe	W Europe	11.5972	370.372	0.00101793	48.8506
W Europe	W Europe	0.00602342	0.397585	3.23298e-06	0.0311695
W Europe	W Europe	0.226229	9.3263	2.6003e-05	0.2703
W Europe	W Europe	25.11	1284.04	0.00656856	44.6761
W Europe	W Europe	1.40397	72.9483	0.000358631	3.04087
W Europe	W Europe	0.088198	3.89005	1.56201e-05	0.201986
W Europe	W Europe	0	0	0	0
W Europe	W Europe	0.00226356	0.140036	6.42082e-07	0.0249084
W Europe	W Europe	0.000695098	0.0437206	2.31488e-07	0.00866328
W Europe	W Europe	0.000165558	0.0127486	5.60982e-08	0.00150804
W Europe	W Europe	0.000265703	0.0193817	9.33225e-08	0.0120338
W Europe	W Europe	0.000477512	0.0315212	1.67053e-07	0.00492924
W Europe	W Europe	9.80712e-05	0.00695985	3.56079e-08	0.121798
E Europe	W Europe	0	0	0	0
E Europe	W Europe	0	0	0	0
E Europe	W Europe	0	0	0	0
E Europe	W Europe	0.145046	6.63626	1.15444e-06	0.0384577
E Europe	W Europe	1.18038	53.7599	7.17149e-06	0.286198
E Europe	W Europe	0	0	0	0
E Europe	W Europe	0.00893144	0.463405	1.58374e-06	0.117984
E Europe	W Europe	15.8532	293.546	0.000226827	22.1233
E Europe	W Europe	0	0	0	0
E Europe	W Europe	0	0	0	0
E Europe	W Europe	0.21099	3.12387	1.15629e-06	0.0863581
E Europe	W Europe	0	0	0	0
E Europe	W Europe	0	0	0	0
E Europe	W Europe	1.92362e-07	1.0169e-05	4.05249e-11	3.31487e-06
E Europe	W Europe	0	0	0	0
E Europe	W Europe	0.0580713	1.21552	1.47757e-06	0.0915234
E Europe	W Europe	0.132096	6.66165	1.26547e-05	0.340383
E Europe	W Europe	0.00177809	0.0735164	1.8988e-07	0.00494294
E Europe	W Europe	0.061375	2.34063	5.48416e-06	0.0679201
E Europe	W Europe	0	0	0	0
E Europe	W Europe	0.236391	7.75163	1.73825e-05	0.396998
E Europe	W Europe	0	0	0	0
E Europe	W Europe	0	0	0	0
E Europe	W Europe	3.59113	152.261	0.000248609	4.57819
E Europe	W Europe	0	0	0	0
E Europe	W Europe	0.000320996	0.0132308	2.55513e-08	0.000363934
E Europe	W Europe	0	0	0	0
E Europe	W Europe	0.000103256	0.00581922	2.48741e-08	0.00286767
E Europe	W Europe	0	0	0	0
E Europe	W Europe	0	0	0	0
E Europe	W Europe	7.13467e-05	0.0043992	2.25624e-08	0.00566728
E Europe	W Europe	8.33123e-05	0.0050909	2.42385e-08	0.00928153
E Europe	W Europe	2.42136e-05	0.00164795	7.98206e-09	0.0556048
W Europe	W Europe	0.000675104	0.0388811	-3.02365e-11	0.00327848
W Europe	W Europe	58.8517	3325.56	0.00050151	9.86429
W Europe	W Europe	0.37713	21.2549	2.70449e-06	0.0510184
W Europe	W Europe	216.265	12228.7	0.00275074	69.0987
W Europe	W Europe	0.0403333	2.36146	2.71032e-07	0.00309475
W Europe	W Europe	0	0	0	0
W Europe	W Europe	1.7232	103.633	0.000164023	2.47577
W Europe	W Europe	8.43553	337.955	0.000354788	14.7435
W Europe	W Europe	2.61621e-06	0.000149298	3.35371e-10	4.3372e-06
W Europe	W Europe	0	0	0	0
W Europe	W Europe	0.113528	4.52907	4.78956e-06	0.113607
W Europe	W Europe	3.22862e-08	1.82729e-06	3.69558e-12	1.71829e-07
W Europe	W Europe	0	0	0	0
W Europe	W Europe	0.000160823	0.0107513	5.13038e-08	0.00107696
W Europe	W Europe	0.0913326	6.55933	3.15278e-05	0.860132
W Europe	W Europe	13.1707	546.399	0.000973414	21.613
W Europe	W Europe	14.405	835.004	0.00230411	22.9454
W Europe	W Europe	7.129	434.856	0.00195519	5.47377
W Europe	W Europe	23.5548	1421.94	0.00627481	21.9772
W Europe	W Europe	13.1747	810.002	0.00181111	2.33473
W Europe	W Europe	45.7814	2031.71	0.00347843	45.7581
W Europe	W Europe	24.9905	1438.71	0.00435602	17.3597
W Europe	W Europe	0.942822	55.462	0.000136313	0.578105
W Europe	W Europe	212.479	11966.5	0.030556	147.35
W Europe	W Europe	64.5688	3606.31	0.00738019	46.8217
W Europe	W Europe	0.110169	5.90356	1.46726e-05	0.0910126
W Europe	W Europe	7.10314e-09	7.08704e-07	1.04908e-11	5.83037e-07
W Europe	W Europe	3.73992e-08	3.09008e-06	1.22694e-11	5.479e-07
W Europe	W Europe	0.000128417	0.00914298	4.49599e-08	0.00467956
W Europe	W Europe	0.000262173	0.0188009	9.09952e-08	0.014142
W Europe	W Europe	0.000190841	0.013701	6.67438e-08	0.00877099
W Europe	W Europe	0.000372271	0.0267428	1.39499e-07	0.0126729
W Europe	W Europe	9.33891e-05	0.00660772	3.21247e-08	0.0353406
W Europe	W Europe	0	0	0	0
W Europe	W Europe	0.0421587	1.58058	1.48707e-07	0.00966893
W Europe	W Europe	0.576637	21.6133	1.75929e-06	0.106758
W Europe	W Europe	0.105796	3.9755	8.75536e-07	0.0680492
W Europe	W Europe	5.2104e-07	1.91185e-05	1.65783e-12	9.72703e-08
W Europe	W Europe	0	0	0	0
W Europe	W Europe	0.00102851	0.0525639	1.84399e-07	0.0116173
W Europe	W Europe	0	0	0	0
W Europe	W Europe	0	0	0	0
W Europe	W Europe	0	0	0	0
W Europe	W Europe	0	0	0	0
W Europe	W Europe	2.44802e-09	1.00405e-07	1.37344e-13	4.95595e-09
W Europe	W Europe	0	0	0	0
W Europe	W Europe	0	0	0	0
W Europe	W Europe	0.121196	7.04943	3.13024e-05	2.78641
W Europe	W Europe	0	0	0	0
W Europe	W Europe	0	0	0	0
W Europe	W Europe	0.0185225	0.84439	2.23477e-06	0.0197103
W Europe	W Europe	0.0212045	0.965796	2.5495e-06	0.0220659
W Europe	W Europe	0.00134258	0.0601404	1.43661e-07	0.00125426
W Europe	W Europe	6.94475	286.32	0.000434712	22.9439
W Europe	W Europe	0	0	0	0
W Europe	W Europe	0	0	0	0
W Europe	W Europe	2.04871	90.4654	0.000202521	2.10939
W Europe	W Europe	0.181763	7.52087	1.01892e-05	0.155922
W Europe	W Europe	3.24999e-05	0.0013599	2.63984e-09	5.91196e-05
W Europe	W Europe	0	0	0	0
W Europe	W Europe	0.00469909	0.261955	1.10866e-06	0.123168
W Europe	W Europe	0.00120251	0.0981846	5.71617e-07	0.0608792
W Europe	W Europe	0	0	0	0
W Europe	W Europe	0.000157479	0.00962789	4.94995e-08	0.00794964
W Europe	W Europe	0.00242076	0.203089	9.82835e-07	0.0505399
W Europe	W Europe	0.000102933	0.00625523	2.93433e-08	0.17181
W Europe	W Europe	0.018966	1.14791	5.77158e-08	0.00132066
W Europe	W Europe	482.969	21427.6	0.0123348	126.09
W Europe	W Europe	19.0751	817.195	0.000229685	5.72308
W Europe	W Europe	160.086	7471.88	0.00865955	64.9027
W Europe	W Europe	105.87	4530.48	0.00122146	32.7536
W Europe	W Europe	0.00276792	0.118583	1.02354e-07	0.00106494
W Europe	W Europe	1.67218	109.091	0.00049341	6.07847
W Europe	W Europe	53.0326	1103.07	0.00161882	86.7522
W Europe	W Europe	0.00425605	0.224867	6.39446e-07	0.00885787
W Europe	W Europe	20.9803	1034.38	0.00246885	31.3609
W Europe	W Europe	0.568591	22.691	6.70138e-05	4.12829
W Europe	W Europe	0.0283199	1.64596	5.96289e-06	0.356162
W Europe	W Europe	0	0	0	0
W Europe	W Europe	0.00292207	0.199552	1.04314e-06	0.00870669
W Europe	W Europe	1.349	85.0014	0.00039791	6.13231
W Europe	W Europe	134.758	3010.35	0.0052345	223.392
W Europe	W Europe	4.63434	242.064	0.000722495	7.85453
W Europe	W Europe	78.9725	4287.22	0.0166223	88.7972
W Europe	W Europe	157.164	8667.74	0.0378938	178.416
W Europe	W Europe	14.8198	744.242	0.00206206	12.2121
W Europe	W Europe	579.072	15813.5	0.0273359	1177.11
W Europe	W Europe	0.164287	11.2585	4.61776e-05	0.980971
W Europe	W Europe	84.0559	3724.74	0.00485623	44.5767
W Europe	W Europe	1029.07	49364.3	0.130402	950.244
W Europe	W Europe	369.591	18548.6	0.0461652	356.679
W Europe	W Europe	0.386935	17.1353	3.83105e-05	0.406063
W Europe	W Europe	8.25897e-05	0.00589951	2.57992e-08	0.00346109
W Europe	W Europe	0.460584	31.472	0.000150394	5.96193
W Europe	W Europe	0.000357277	0.0230673	1.10045e-07	0.00555653
W Europe	W Europe	6.991e-05	0.00456187	2.08405e-08	0.00122421
W Europe	W Europe	0.00019963	0.0130856	6.08827e-08	0.0090276
W Europe	W Europe	0.000316754	0.020995	9.7905e-08	0.00409652
W Europe	W Europe	4.85229e-05	0.0031841	1.49377e-08	0.031058
W Europe	W Europe	0.000215997	0.0129618	-2.91035e-10	2.52404e-05
W Europe	W Europe	11.2759	633.717	-4.17572e-05	2.53476
W Europe	W Europe	0.00202937	0.114383	-8.74283e-09	0.000464833
W Europe	W Europe	3.82749	216.535	2.30405e-05	3.07335
W Europe	W Europe	0.0139746	0.787425	2.74941e-09	0.0033083
W Europe	W Europe	0	0	0	0
W Europe	W Europe	7.13856	409.872	0.000232888	10.0223
W Europe	W Europe	0	0	0	0
W Europe	W Europe	0	0	0	0
W Europe	W Europe	0	0	0	0
W Europe	W Europe	0	0	0	0
W Europe	W Europe	0.00149937	0.0817337	4.79695e-08	0.00725657
W Europe	W Europe	0	0	0	0
W Europe	W Europe	2.21663e-05	0.00144313	6.31445e-09	0.000279878
W Europe	W Europe	0.0609776	4.23758	1.9071e-05	4.51034
W Europe	W Europe	0.116893	5.69569	7.86786e-06	0.147981
W Europe	W Europe	0.0384708	2.05647	2.82828e-06	0.0447656
W Europe	W Europe	0.661341	35.7574	5.74315e-05	1.02474
W Europe	W Europe	1.279	62.9786	8.95406e-05	1.86113
[truncated: 156,467 more rows]

## Sheet: FigS12a,c,eSourceData
exporterContinent	importerContinent	Land-driven SR (animal-based)	Land-driven RWR (animal-based)	Total GHG-driven SR (animal-based)
E Europe	W Europe	0	0	0
E Europe	W Europe	0	0	0
E Europe	W Europe	0	0	0
E Europe	W Europe	0	0	0
E Europe	W Europe	11.6483	1.72928e-05	1.25083
E Europe	W Europe	0	0	0
E Europe	W Europe	0	0	0
E Europe	W Europe	0	0	0
E Europe	W Europe	0	0	0
E Europe	W Europe	7.09016	1.09435e-05	0.681751
E Europe	W Europe	2.56941	4.63373e-06	0.182473
M East	W Europe	0	0	0
M East	W Europe	0	0	0
M East	W Europe	0	0	0
M East	W Europe	0	0	0
M East	W Europe	0	0	0
M East	W Europe	0	0	0
M East	W Europe	0	0	0
M East	W Europe	0	0	0
M East	W Europe	0	0	0
M East	W Europe	0	0	0
M East	W Europe	88.5079	0.000226098	10.3675
E Europe	W Europe	10402.4	0.00447094	521.104
E Europe	W Europe	27.2153	5.4329e-05	0.831588
E Europe	W Europe	10.3778	1.98122e-05	0.350236
E Europe	W Europe	0.717919	1.60575e-06	0.0687909
E Europe	W Europe	2.43757	5.3681e-06	0.237142
E Europe	W Europe	0	0	0
E Europe	W Europe	175.022	0.000233793	5.97571
E Europe	W Europe	1.60598	3.24639e-06	0.048241
E Europe	W Europe	26.437	6.4275e-05	0.946626
E Europe	W Europe	2.13338	4.47225e-06	0.0582101
E Europe	W Europe	298.247	0.000545097	17.8583
E Europe	W Europe	0	0	0
E Europe	W Europe	0	0	0
E Europe	W Europe	0	0	0
E Europe	W Europe	0	0	0
E Europe	W Europe	0	0	0
E Europe	W Europe	0	0	0
E Europe	W Europe	4.63014	5.62833e-06	0.348628
E Europe	W Europe	4.37608	8.31293e-06	0.2236
E Europe	W Europe	0	0	0
E Europe	W Europe	4.79828	1.12425e-05	0.139236
E Europe	W Europe	227.182	0.000509441	11.6351
E Europe	W Europe	0	0	0
E Europe	W Europe	0	0	0
E Europe	W Europe	0	0	0
E Europe	W Europe	1.4576e-05	1.40342e-11	7.28662e-07
E Europe	W Europe	10.4756	1.10192e-05	0.782526
E Europe	W Europe	0	0	0
E Europe	W Europe	6.2871	8.23997e-06	0.122664
E Europe	W Europe	3.19903	4.44863e-06	0.0856053
E Europe	W Europe	113.671	0.000154408	2.92313
E Europe	W Europe	145.609	0.000196011	3.87714
E Europe	W Europe	2.15565	3.69913e-06	0.113284
E Europe	W Europe	1431.16	0.000270035	57.3187
E Europe	W Europe	130.589	0.000137487	7.39614
E Europe	W Europe	12.0736	1.37797e-05	0.737462
E Europe	W Europe	0.934342	5.23937e-07	0.0622317
E Europe	W Europe	57.0918	6.89429e-05	13.0893
E Europe	W Europe	0	0	0
E Europe	W Europe	1054.84	0.00103927	44.7279
E Europe	W Europe	96.2514	0.000109115	6.28581
E Europe	W Europe	2483.7	0.00314932	106.45
E Europe	W Europe	681.548	0.000614197	18.167
E Europe	W Europe	219.528	0.000120091	9.03493
E Europe	W Europe	0	0	0
E Europe	W Europe	0	0	0
E Europe	W Europe	0	0	0
E Europe	W Europe	0	0	0
E Europe	W Europe	0	0	0
E Europe	W Europe	0	0	0
E Europe	W Europe	49.1924	1.85462e-05	2.65366
E Europe	W Europe	0	0	0
E Europe	W Europe	10.9147	1.88106e-05	0.550431
E Europe	W Europe	0.378589	5.66e-07	0.0211165
E Europe	W Europe	8.71493	1.3154e-05	0.488413
E Europe	W Europe	0	0	0
E Europe	W Europe	0	0	0
E Europe	W Europe	0	0	0
E Europe	W Europe	0	0	0
E Europe	W Europe	0.560142	4.85588e-07	0.0635278
E Europe	W Europe	0	0	0
E Europe	W Europe	509.002	9.02742e-05	27.0342
E Europe	W Europe	0	0	0
E Europe	W Europe	4.0764	4.69169e-06	0.156721
E Europe	W Europe	0	0	0
E Europe	W Europe	5.27746	3.67897e-06	0.498178
E Europe	W Europe	5.10637	2.02079e-06	0.242361
E Europe	W Europe	0	0	0
E Europe	W Europe	0	0	0
E Europe	W Europe	0	0	0
E Europe	W Europe	3.81639	6.95468e-06	0.334952
E Europe	W Europe	0	0	0
E Europe	W Europe	456.024	0.000277233	20.7102
E Europe	W Europe	19.9384	2.00211e-05	0.70015
E Europe	W Europe	1359.2	0.0028188	33.2767
E Europe	W Europe	63.3431	0.000128134	1.538
E Europe	W Europe	245.432	0.000447867	19.0369
E Europe	W Europe	110.591	3.63817e-05	1.00736
E Europe	W Europe	0	0	0
E Europe	W Europe	0	0	0
E Europe	W Europe	0.391542	2.83542e-07	0.0100869
E Europe	W Europe	158.694	0.000150214	7.57754
E Europe	W Europe	0	0	0
E Europe	W Europe	387.198	0.000139914	3.74427
E Europe	W Europe	5.02707	4.23268e-06	0.130093
E Europe	W Europe	22.3237	2.30403e-05	0.348906
E Europe	W Europe	491.683	0.000556667	8.60764
E Europe	W Europe	4.91934	4.5815e-06	0.168601
E Europe	W Europe	2704.24	0.00449952	249.518
E Europe	W Europe	178.271	0.000460517	7.08564
E Europe	W Europe	82.6896	0.000232814	3.96315
E Europe	W Europe	0	0	0
E Europe	W Europe	3.01875	1.16077e-05	0.29934
E Europe	W Europe	0	0	0
E Europe	W Europe	143.521	0.000266954	12.4601
E Europe	W Europe	7.09485	2.2822e-05	0.308165
E Europe	W Europe	367.646	0.00156123	10.5436
E Europe	W Europe	317.057	0.00146238	22.6324
E Europe	W Europe	61.6157	0.000223041	4.92551
E Europe	W Europe	3770.93	0.00175288	201.867
E Europe	W Europe	182.957	0.000245026	5.12177
E Europe	W Europe	5.46787	7.15229e-06	0.207589
E Europe	W Europe	0.831259	5.45068e-07	0.0390671
E Europe	W Europe	9.0847	2.00923e-05	1.38128
E Europe	W Europe	0	0	0
E Europe	W Europe	748.741	0.000399502	39.4716
E Europe	W Europe	14.0059	2.0747e-05	0.441997
E Europe	W Europe	59.8237	0.000108455	2.78549
E Europe	W Europe	56.412	0.000130371	1.31356
E Europe	W Europe	33.6789	4.54295e-05	2.87273
N America	W Europe	0	0	0
N America	W Europe	0	0	0
N America	W Europe	0.117924	3.17375e-07	0.00513299
N America	W Europe	6.03486e-05	2.55228e-10	2.74996e-05
N America	W Europe	2.23148	9.2999e-06	0.11551
N America	W Europe	0	0	0
N America	W Europe	853.388	0.00514238	25.8186
N America	W Europe	2.23449	6.30346e-06	0.265969
N America	W Europe	0.237721	8.33157e-07	0.0125224
N America	W Europe	1.93843	1.60522e-05	0.23957
N America	W Europe	10.5089	5.30129e-05	0.652838
Asia & Pacific	W Europe	0	0	0
Asia & Pacific	W Europe	0	0	0
Asia & Pacific	W Europe	0	0	0
Asia & Pacific	W Europe	1.77299e-06	8.53543e-12	2.82662e-08
Asia & Pacific	W Europe	0	0	0
Asia & Pacific	W Europe	0	0	0
Asia & Pacific	W Europe	0	0	0
Asia & Pacific	W Europe	1.62365	1.22506e-05	0.0625158
Asia & Pacific	W Europe	0	0	0
Asia & Pacific	W Europe	0.151325	9.68901e-07	0.00615243
Asia & Pacific	W Europe	0	0	0
Asia & Pacific	W Europe	0	0	0
Asia & Pacific	W Europe	0	0	0
Asia & Pacific	W Europe	0	0	0
Asia & Pacific	W Europe	0	0	0
Asia & Pacific	W Europe	8.10251	3.03518e-05	0.655119
Asia & Pacific	W Europe	0	0	0
Asia & Pacific	W Europe	0.000388033	1.3178e-09	5.89565e-06
Asia & Pacific	W Europe	0	0	0
Asia & Pacific	W Europe	79.061	0.00031163	2.79465
Asia & Pacific	W Europe	165.704	0.000648822	3.71724
Asia & Pacific	W Europe	43.4937	0.000148784	0.40555
N America	W Europe	0	0	0
N America	W Europe	0	0	0
N America	W Europe	0	0	0
N America	W Europe	0.0521124	4.09172e-08	0.00147688
N America	W Europe	32.0741	4.42098e-05	1.8309
N America	W Europe	0	0	0
N America	W Europe	6.20566	5.18406e-06	0.19504
N America	W Europe	2.06932	4.89119e-06	0.0760811
N America	W Europe	0.106416	2.27681e-07	0.00489387
N America	W Europe	4.99018	5.73281e-06	0.147279
N America	W Europe	3.55546	6.03874e-06	0.126711
Asia & Pacific	W Europe	0	0	0
Asia & Pacific	W Europe	0	0	0
Asia & Pacific	W Europe	0	0	0
Asia & Pacific	W Europe	0	0	0
Asia & Pacific	W Europe	0	0	0
Asia & Pacific	W Europe	0	0	0
Asia & Pacific	W Europe	0	0	0
Asia & Pacific	W Europe	6.80477	2.81947e-05	0.138105
Asia & Pacific	W Europe	0	0	0
Asia & Pacific	W Europe	6.82677e-05	4.69461e-10	2.33931e-06
Asia & Pacific	W Europe	0.441951	2.52629e-06	0.0189721
C & S America	W Europe	0	0	0
C & S America	W Europe	0	0	0
C & S America	W Europe	0	0	0
C & S America	W Europe	0	0	0
C & S America	W Europe	12.3653	3.12936e-05	0.0873904
C & S America	W Europe	0	0	0
C & S America	W Europe	32667.7	0.0868851	150.517
C & S America	W Europe	3.17019e-05	8.13861e-11	1.64714e-06
C & S America	W Europe	123.697	0.000326203	3.67609
C & S America	W Europe	128.178	0.000396464	2.91504
C & S America	W Europe	0	0	0
Asia & Pacific	W Europe	0	0	0
Asia & Pacific	W Europe	0	0	0
Asia & Pacific	W Europe	0	0	0
Asia & Pacific	W Europe	0	0	0
Asia & Pacific	W Europe	17.6552	8.91128e-05	0.48201
Asia & Pacific	W Europe	0	0	0
Asia & Pacific	W Europe	0	0	0
Asia & Pacific	W Europe	0	0	0
Asia & Pacific	W Europe	0	0	0
Asia & Pacific	W Europe	0	0	0
Asia & Pacific	W Europe	0	0	0
C & S America	W Europe	0	0	0
C & S America	W Europe	0	0	0
C & S America	W Europe	0	0	0
C & S America	W Europe	0	0	0
C & S America	W Europe	25.4963	0.00044208	0.264051
C & S America	W Europe	0	0	0
C & S America	W Europe	0	0	0
C & S America	W Europe	0	0	0
C & S America	W Europe	0	0	0
C & S America	W Europe	0	0	0
C & S America	W Europe	0	0	0
E Europe	W Europe	0	0	0
E Europe	W Europe	0	0	0
E Europe	W Europe	0	0	0
E Europe	W Europe	1.18903	4.46269e-07	0.0143217
E Europe	W Europe	27.6949	1.40206e-05	0.669191
E Europe	W Europe	0	0	0
E Europe	W Europe	44.9395	5.26166e-05	1.12931
E Europe	W Europe	1.7817	3.11303e-06	0.900481
E Europe	W Europe	0.0768849	4.43071e-08	0.00240314
E Europe	W Europe	4.71815	2.2615e-05	0.122407
E Europe	W Europe	0	0	0
Asia & Pacific	W Europe	0	0	0
Asia & Pacific	W Europe	0	0	0
Asia & Pacific	W Europe	0	0	0
Asia & Pacific	W Europe	0.265405	9.79971e-07	0.0010801
Asia & Pacific	W Europe	16.7931	5.92083e-05	0.210503
Asia & Pacific	W Europe	0	0	0
Asia & Pacific	W Europe	141.183	0.000525201	1.25322
Asia & Pacific	W Europe	3.71816	1.29587e-05	0.1555
Asia & Pacific	W Europe	2.17954	7.11664e-06	0.231519
Asia & Pacific	W Europe	72.167	0.00022148	1.11616
Asia & Pacific	W Europe	10.6889	3.99665e-05	0.0812839
M East	W Europe	0	0	0
M East	W Europe	0	0	0
M East	W Europe	0	0	0
M East	W Europe	0	0	0
M East	W Europe	1.47129	3.10454e-06	0.0308234
M East	W Europe	0	0	0
M East	W Europe	0	0	0
M East	W Europe	0	0	0
M East	W Europe	0	0	0
M East	W Europe	3.06622	7.49513e-06	0.299528
M East	W Europe	1.36204	3.1261e-06	0.0512543
Asia & Pacific	W Europe	0	0	0
Asia & Pacific	W Europe	0	0	0
Asia & Pacific	W Europe	0	0	0
Asia & Pacific	W Europe	0	0	0
Asia & Pacific	W Europe	37.4069	0.000157949	0.0951008
Asia & Pacific	W Europe	0	0	0
Asia & Pacific	W Europe	0.0427469	3.55401e-07	0.000315211
Asia & Pacific	W Europe	0	0	0
Asia & Pacific	W Europe	54.2323	0.000237187	0.330683
Asia & Pacific	W Europe	56.3976	0.000259997	0.570165
Asia & Pacific	W Europe	2.46233	1.79122e-05	0.0381432
Asia & Pacific	W Europe	0	0	0
Asia & Pacific	W Europe	0	0	0
Asia & Pacific	W Europe	0	0	0
Asia & Pacific	W Europe	1.57501	3.19994e-05	0.211808
Asia & Pacific	W Europe	0	0	0
Asia & Pacific	W Europe	0	0	0
Asia & Pacific	W Europe	0	0	0
Asia & Pacific	W Europe	0	0	0
Asia & Pacific	W Europe	0.00492007	4.1419e-08	8.18189e-05
Asia & Pacific	W Europe	0	0	0
Asia & Pacific	W Europe	0	0	0
Africa	W Europe	0	0	0
Africa	W Europe	0	0	0
Africa	W Europe	0	0	0
Africa	W Europe	0.0018023	2.21365e-08	1.50189e-05
Africa	W Europe	44.1635	0.000506245	0.411966
Africa	W Europe	0	0	0
Africa	W Europe	0	0	0
Africa	W Europe	0	0	0
Africa	W Europe	8.08185	7.91853e-05	0.159689
Africa	W Europe	5.75452	5.87889e-05	0.151088
Africa	W Europe	0	0	0
Asia & Pacific	W Europe	12148.5	0.1911	186.645
Asia & Pacific	W Europe	29.1307	0.00032904	0.840596
Asia & Pacific	W Europe	0	0	0
Asia & Pacific	W Europe	7.69752	0.000119985	0.177102
Asia & Pacific	W Europe	301.059	0.0043347	6.30842
Asia & Pacific	W Europe	0	0	0
Asia & Pacific	W Europe	447.555	0.00662153	9.45559
Asia & Pacific	W Europe	33.9819	0.000410226	1.27164
Asia & Pacific	W Europe	3590.38	0.0409982	113.941
Asia & Pacific	W Europe	1028.4	0.00942581	22.7814
Asia & Pacific	W Europe	399.668	0.00577311	10.5094
C & S America	W Europe	0	0	0
C & S America	W Europe	0	0	0
C & S America	W Europe	0	0	0
C & S America	W Europe	2.97118	5.98459e-05	0.0279851
C & S America	W Europe	2121.5	0.0421492	17.5148
C & S America	W Europe	0	0	0
C & S America	W Europe	99289.1	2.00498	441.063
C & S America	W Europe	200.908	0.00382075	2.57322
C & S America	W Europe	153.978	0.00279035	1.64014
C & S America	W Europe	1604.98	0.0304783	12.7707
C & S America	W Europe	457.725	0.00919897	2.61176
E Europe	W Europe	0	0	0
E Europe	W Europe	0	0	0
E Europe	W Europe	0	0	0
E Europe	W Europe	20.2562	1.09043e-05	0.617703
E Europe	W Europe	48.6533	3.72825e-05	3.98621
E Europe	W Europe	0	0	0
E Europe	W Europe	0	0	0
E Europe	W Europe	0	0	0
E Europe	W Europe	0	0	0
E Europe	W Europe	96.0257	6.28709e-05	1.92805
E Europe	W Europe	215.441	0.000139572	12.5535
Africa	W Europe	0	0	0
Africa	W Europe	0	0	0
Africa	W Europe	0	0	0
Africa	W Europe	191.015	0.000556101	0.690632
Africa	W Europe	97.1823	0.000289161	0.387468
Africa	W Europe	0	0	0
Africa	W Europe	1063.69	0.00309033	2.36321
Africa	W Europe	453.371	0.00136462	2.26592
Africa	W Europe	75.7265	0.000231903	0.36484
Africa	W Europe	70.9937	0.000223018	0.272676
Africa	W Europe	2927.44	0.00860914	13.2725
M East	W Europe	37.2068	0.000774188	0.986076
M East	W Europe	0	0	0
M East	W Europe	0	0	0
M East	W Europe	1.78601	4.04596e-05	0.381959
M East	W Europe	0	0	0
M East	W Europe	0	0	0
M East	W Europe	84.2228	0.000772617	0.877069
M East	W Europe	0	0	0
M East	W Europe	29.3178	0.000159576	0.785818
M East	W Europe	4.9428	2.41027e-05	0.070489
M East	W Europe	37.6064	0.000720089	2.21363
E Europe	W Europe	0	0	0
E Europe	W Europe	0	0	0
E Europe	W Europe	0	0	0
E Europe	W Europe	1.49059e-06	1.07482e-12	1.16038e-07
E Europe	W Europe	0.0146666	2.17736e-08	0.00157494
E Europe	W Europe	0	0	0
E Europe	W Europe	1.03994	1.13055e-06	0.0363574
E Europe	W Europe	0.567699	1.03061e-06	0.0402453
E Europe	W Europe	610.958	0.00125736	40.954
E Europe	W Europe	81.4778	0.000125759	7.83447
E Europe	W Europe	1.97635	3.56419e-06	0.140356
M East	W Europe	0	0	0
M East	W Europe	0	0	0
M East	W Europe	0	0	0
M East	W Europe	0	0	0
M East	W Europe	0.119498	2.09207e-07	0.0123619
M East	W Europe	0	0	0
M East	W Europe	3.69608	1.28674e-05	0.221539
M East	W Europe	1.34897	3.59858e-06	0.0658965
M East	W Europe	0	0	0
M East	W Europe	6.33943	2.07927e-05	0.314053
M East	W Europe	2.36792	6.04896e-06	0.27737
E Europe	W Europe	400.524	0.000172145	20.0642
E Europe	W Europe	0.0009973	1.99088e-09	3.04734e-05
E Europe	W Europe	5.28664e-06	1.00927e-11	1.78416e-07
E Europe	W Europe	4.82703	1.07964e-05	0.462525
E Europe	W Europe	0.00317215	6.98583e-09	0.000308607
E Europe	W Europe	0	0	0
E Europe	W Europe	2.68481	3.58636e-06	0.0916664
E Europe	W Europe	1.07463	2.17231e-06	0.0322802
E Europe	W Europe	6.28575	1.52822e-05	0.225073
E Europe	W Europe	2.89783	6.07479e-06	0.0790684
E Europe	W Europe	72.7901	0.000133036	4.35849
E Europe	W Europe	293.546	0.000226827	22.1233
E Europe	W Europe	0	0	0
E Europe	W Europe	0	0	0
E Europe	W Europe	3.12387	1.15629e-06	0.0863581
E Europe	W Europe	0	0	0
E Europe	W Europe	0	0	0
E Europe	W Europe	1.21552	1.47757e-06	0.0915234
E Europe	W Europe	6.66165	1.26547e-05	0.340383
E Europe	W Europe	0.0735164	1.8988e-07	0.00494294
E Europe	W Europe	2.34063	5.48416e-06	0.0679201
E Europe	W Europe	7.75163	1.73825e-05	0.396998
E Europe	W Europe	0	0	0
E Europe	W Europe	0	0	0
E Europe	W Europe	0	0	0
E Europe	W Europe	0	0	0
E Europe	W Europe	0	0	0
E Europe	W Europe	0	0	0
E Europe	W Europe	0	0	0
E Europe	W Europe	0	0	0
E Europe	W Europe	0	0	0
E Europe	W Europe	1.34133e-05	1.80562e-11	3.57156e-07
E Europe	W Europe	0	0	0
E Europe	W Europe	0	0	0
E Europe	W Europe	0	0	0
E Europe	W Europe	0.917474	1.04712e-06	0.0560399
E Europe	W Europe	0.999535	5.60495e-07	0.0665739
E Europe	W Europe	0.0113116	1.36597e-08	0.00259339
E Europe	W Europe	0	0	0
E Europe	W Europe	5.41364	5.33375e-06	0.229553
E Europe	W Europe	19.9182	2.258e-05	1.30078
E Europe	W Europe	796.598	0.00101008	34.1418
E Europe	W Europe	257.711	0.000232244	6.86941
E Europe	W Europe	15.1929	8.31117e-06	0.625282
E Europe	W Europe	306.239	7.672e-05	16.146
E Europe	W Europe	0	0	0
E Europe	W Europe	0	0	0
E Europe	W Europe	0	0	0
E Europe	W Europe	0	0	0
E Europe	W Europe	0	0	0
E Europe	W Europe	0	0	0
E Europe	W Europe	0.110824	1.51476e-07	0.00469157
E Europe	W Europe	16.0107	2.75933e-05	0.807427
E Europe	W Europe	0.398503	5.95772e-07	0.0222273
E Europe	W Europe	119.051	0.000179691	6.67199
E Europe	W Europe	196.064	-5.44044e-06	10.7452
E Europe	W Europe	0	0	0
E Europe	W Europe	0	0	0
E Europe	W Europe	0	0	0
E Europe	W Europe	0.00219488	1.90275e-09	0.00024893
E Europe	W Europe	0	0	0
E Europe	W Europe	0	0	0
E Europe	W Europe	1.5089	1.7261e-06	0.084588
E Europe	W Europe	0.428518	4.93198e-07	0.0164748
E Europe	W Europe	2.14448e-05	2.5311e-11	8.28883e-07
E Europe	W Europe	6.06233	4.22611e-06	0.572267
E Europe	W Europe	277.769	0.000109924	13.1836
E Europe	W Europe	0	0	0
E Europe	W Europe	0	0	0
E Europe	W Europe	1.78403	2.64188e-06	0.128348
E Europe	W Europe	8.10856e-07	1.47764e-12	7.11661e-08
E Europe	W Europe	0	0	0
E Europe	W Europe	375.677	0.000228387	17.0613
E Europe	W Europe	32.3272	3.24614e-05	1.13519
E Europe	W Europe	1101.15	0.00228364	26.9589
E Europe	W Europe	167.76	0.000339353	4.07328
E Europe	W Europe	512.018	0.000934336	39.7146
E Europe	W Europe	47.878	1.57506e-05	0.436114
E Europe	W Europe	0	0	0
E Europe	W Europe	0	0	0
E Europe	W Europe	0	0	0
E Europe	W Europe	0.333196	3.1539e-07	0.0159099
E Europe	W Europe	0	0	0
E Europe	W Europe	23.4547	8.47532e-06	0.226811
E Europe	W Europe	3.67178	3.09155e-06	0.0950204
E Europe	W Europe	0.991893	1.02373e-06	0.0155027
E Europe	W Europe	207.868	0.000235341	3.63903
E Europe	W Europe	2.02605	1.88691e-06	0.0694389
E Europe	W Europe	0	0	0
E Europe	W Europe	0	0	0
E Europe	W Europe	0	0	0
E Europe	W Europe	0	0	0
E Europe	W Europe	0	0	0
E Europe	W Europe	0	0	0
E Europe	W Europe	8.27804e-05	1.53975e-10	7.18677e-06
E Europe	W Europe	1.35196	4.34883e-06	0.0587222
E Europe	W Europe	3.63304	1.54279e-05	0.104191
E Europe	W Europe	0.773677	3.56848e-06	0.0552271
E Europe	W Europe	2.49375e-06	9.02705e-12	1.99348e-07
E Europe	W Europe	55.1827	2.56511e-05	2.95407
E Europe	W Europe	0	0	0
E Europe	W Europe	0	0	0
E Europe	W Europe	5.74172	3.76492e-06	0.269846
E Europe	W Europe	0.00815311	1.8032e-08	0.00123964
E Europe	W Europe	0	0	0
E Europe	W Europe	0.00023834	1.2717e-10	1.25647e-05
E Europe	W Europe	0	0	0
E Europe	W Europe	0.108792	1.97229e-07	0.00506553
E Europe	W Europe	0	0	0
E Europe	W Europe	94.6891	0.000127726	8.07675
N America	W Europe	0	0	0
N America	W Europe	0	0	0
N America	W Europe	0	0	0
N America	W Europe	2.46564	1.04278e-05	1.12354
N America	W Europe	0.00392707	1.63664e-08	0.00020328
N America	W Europe	0	0	0
N America	W Europe	1488.92	0.00897202	45.0462
N America	W Europe	13.1671	3.71441e-05	1.56726
N America	W Europe	0	0	0
N America	W Europe	53.1207	0.000439897	6.56519
N America	W Europe	499.432	0.00251941	31.0258
Asia & Pacific	W Europe	0	0	0
Asia & Pacific	W Europe	0	0	0
Asia & Pacific	W Europe	0	0	0
Asia & Pacific	W Europe	0.216084	1.04026e-06	0.00344495
Asia & Pacific	W Europe	0	0	0
Asia & Pacific	W Europe	0	0	0
Asia & Pacific	W Europe	0.441716	2.36791e-06	0.0190993
Asia & Pacific	W Europe	0	0	0
Asia & Pacific	W Europe	0	0	0
Asia & Pacific	W Europe	0	0	0
Asia & Pacific	W Europe	0.129029	9.94166e-07	0.00787356
Asia & Pacific	W Europe	0	0	0
Asia & Pacific	W Europe	0	0	0
Asia & Pacific	W Europe	0	0	0
Asia & Pacific	W Europe	19.6022	6.66503e-05	0.349821
Asia & Pacific	W Europe	3.06721	1.14897e-05	0.247996
Asia & Pacific	W Europe	0	0	0
Asia & Pacific	W Europe	0	0	0
Asia & Pacific	W Europe	0	0	0
Asia & Pacific	W Europe	1278.62	0.00503986	45.1967
Asia & Pacific	W Europe	2111.59	0.00826802	47.3693
Asia & Pacific	W Europe	0.000111623	3.8184e-10	1.04081e-06
N America	W Europe	0	0	0
N America	W Europe	0	0	0
N America	W Europe	0	0	0
N America	W Europe	1.9945	1.56603e-06	0.0565247
N America	W Europe	0.0135724	1.87077e-08	0.000774759
N America	W Europe	0	0	0
N America	W Europe	0	0	0
N America	W Europe	0.451117	1.06629e-06	0.0165859
N America	W Europe	0.016053	3.43461e-08	0.000738247
N America	W Europe	782.018	0.000898398	23.0803
N America	W Europe	5.36049	9.10448e-06	0.191039
Asia & Pacific	W Europe	0	0	0
Asia & Pacific	W Europe	0	0	0
Asia & Pacific	W Europe	0	0	0
Asia & Pacific	W Europe	0.212376	1.01024e-06	0.0665578
Asia & Pacific	W Europe	0	0	0
Asia & Pacific	W Europe	0	0	0
Asia & Pacific	W Europe	0	0	0
Asia & Pacific	W Europe	0	0	0
Asia & Pacific	W Europe	0	0	0
Asia & Pacific	W Europe	0	0	0
Asia & Pacific	W Europe	0	0	0
C & S America	W Europe	0	0	0
C & S America	W Europe	0	0	0
C & S America	W Europe	0	0	0
C & S America	W Europe	2.20551	5.81783e-06	0.0180358
C & S America	W Europe	0.270618	6.84872e-07	0.00191257
C & S America	W Europe	0	0	0
C & S America	W Europe	751.785	0.0019995	3.46385
C & S America	W Europe	0.000623183	1.59985e-09	3.23789e-05
C & S America	W Europe	476.356	0.0012562	14.1566
C & S America	W Europe	806.635	0.00249499	18.3446
C & S America	W Europe	0	0	0
Asia & Pacific	W Europe	0	0	0
Asia & Pacific	W Europe	0	0	0
Asia & Pacific	W Europe	0	0	0
Asia & Pacific	W Europe	0	0	0
Asia & Pacific	W Europe	0.110375	5.57107e-07	0.00301338
Asia & Pacific	W Europe	0	0	0
Asia & Pacific	W Europe	0	0	0
Asia & Pacific	W Europe	0	0	0
Asia & Pacific	W Europe	0	0	0
Asia & Pacific	W Europe	0	0	0
Asia & Pacific	W Europe	0.219612	8.45627e-07	0.00983429
C & S America	W Europe	0	0	0
C & S America	W Europe	0	0	0
C & S America	W Europe	0	0	0
C & S America	W Europe	0	0	0
C & S America	W Europe	1.20719	2.09315e-05	0.0125022
C & S America	W Europe	0	0	0
C & S America	W Europe	0	0	0
C & S America	W Europe	0	0	0
C & S America	W Europe	0	0	0
C & S America	W Europe	612.673	0.0122914	11.4774
C & S America	W Europe	20.4088	0.000520915	0.0915777
E Europe	W Europe	0	0	0
E Europe	W Europe	0	0	0
E Europe	W Europe	0	0	0
E Europe	W Europe	0	0	0
E Europe	W Europe	0	0	0
E Europe	W Europe	0	0	0
E Europe	W Europe	0	0	0
E Europe	W Europe	0	0	0
E Europe	W Europe	0	0	0
E Europe	W Europe	0	0	0
E Europe	W Europe	0	0	0
Asia & Pacific	W Europe	0	0	0
Asia & Pacific	W Europe	0	0	0
Asia & Pacific	W Europe	0	0	0
Asia & Pacific	W Europe	16.4255	6.06489e-05	0.0668456
Asia & Pacific	W Europe	0.20928	7.3787e-07	0.00262334
Asia & Pacific	W Europe	0	0	0
Asia & Pacific	W Europe	8327.86	0.0309797	73.9231
Asia & Pacific	W Europe	83.9696	0.000292654	3.51176
Asia & Pacific	W Europe	130.79	0.000427056	13.893
Asia & Pacific	W Europe	356.976	0.00109556	5.52113
Asia & Pacific	W Europe	0	0	0
M East	W Europe	0	0	0
M East	W Europe	0	0	0
M East	W Europe	0	0	0
M East	W Europe	7.18337e-05	1.7481e-10	1.4109e-06
M East	W Europe	0.207522	4.37887e-07	0.00434757
M East	W Europe	0	0	0
M East	W Europe	0	0	0
M East	W Europe	0	0	0
M East	W Europe	1.25343	1.69114e-06	0.0189378
M East	W Europe	0.251993	6.15978e-07	0.0246164
M East	W Europe	1.25253	2.87475e-06	0.0471333
Asia & Pacific	W Europe	0	0	0
Asia & Pacific	W Europe	0	0	0
Asia & Pacific	W Europe	0	0	0
Asia & Pacific	W Europe	9.3822	5.40949e-05	0.0282764
Asia & Pacific	W Europe	15.0981	6.37514e-05	0.0383845
Asia & Pacific	W Europe	0	0	0
Asia & Pacific	W Europe	0.000273346	2.27262e-09	2.01563e-06
Asia & Pacific	W Europe	0	0	0
Asia & Pacific	W Europe	935.155	0.00408993	5.70213
Asia & Pacific	W Europe	766.274	0.00353258	7.74683
Asia & Pacific	W Europe	7.78981e-05	5.66668e-10	1.20669e-06
Asia & Pacific	W Europe	0	0	0
Asia & Pacific	W Europe	0	0	0
Asia & Pacific	W Europe	0	0	0
Asia & Pacific	W Europe	0	0	0
Asia & Pacific	W Europe	0.00644165	5.71565e-08	8.25978e-05
Asia & Pacific	W Europe	0	0	0
Asia & Pacific	W Europe	0	0	0
Asia & Pacific	W Europe	0	0	0
Asia & Pacific	W Europe	140.514	0.00118289	2.33669
Asia & Pacific	W Europe	8.71367	8.13872e-05	0.134813
Asia & Pacific	W Europe	0	0	0
Africa	W Europe	0	0	0
Africa	W Europe	0	0	0
Africa	W Europe	0	0	0
Africa	W Europe	0	0	0
Africa	W Europe	3.08522e-06	3.53659e-11	2.87796e-08
Africa	W Europe	0	0	0
Africa	W Europe	0.498583	6.09473e-06	0.00205784
Africa	W Europe	1.11076	1.00614e-05	0.0973654
Africa	W Europe	152.325	0.00149247	3.00979
Africa	W Europe	2.05814e-05	2.10263e-10	5.40377e-07
Africa	W Europe	0	0	0
Asia & Pacific	W Europe	0	0	0
Asia & Pacific	W Europe	0	0	0
Asia & Pacific	W Europe	0	0	0
Asia & Pacific	W Europe	279.626	0.00435867	6.43355
Asia & Pacific	W Europe	17.329	0.000249506	0.363114
Asia & Pacific	W Europe	0	0	0
Asia & Pacific	W Europe	6527.95	0.0965805	137.918
Asia & Pacific	W Europe	0	0	0
Asia & Pacific	W Europe	12674.7	0.144731	402.234
Asia & Pacific	W Europe	35649.9	0.32675	789.727
Asia & Pacific	W Europe	3304.43	0.0477317	86.891
C & S America	W Europe	0	0	0
C & S America	W Europe	0	0	0
C & S America	W Europe	0	0	0
C & S America	W Europe	93.6652	0.00188662	0.882219
C & S America	W Europe	33.657	0.000668687	0.277868
C & S America	W Europe	0	0	0
C & S America	W Europe	58241.2	1.17608	258.72
C & S America	W Europe	0	0	0
C & S America	W Europe	629.67	0.0114107	6.70709
C & S America	W Europe	10495.7	0.199312	83.5138
C & S America	W Europe	66.4067	0.00133458	0.378913
E Europe	W Europe	0	0	0
E Europe	W Europe	0	0	0
E Europe	W Europe	0	0	0
E Europe	W Europe	1.13287	6.09848e-07	0.0345463
E Europe	W Europe	0.209145	1.60265e-07	0.0171354
E Europe	W Europe	0	0	0
E Europe	W Europe	3.2829	1.40891e-06	0.0378535
E Europe	W Europe	3.07303	2.18486e-06	0.0954212
E Europe	W Europe	2.02626	1.2488e-06	0.0519805
E Europe	W Europe	2.10873	1.38065e-06	0.0423401
E Europe	W Europe	0	0	0
Africa	W Europe	0	0	0
Africa	W Europe	0	0	0
Africa	W Europe	0	0	0
Africa	W Europe	6558.43	0.0190936	23.7126
Africa	W Europe	6.28623	1.87043e-05	0.0250633
Africa	W Europe	0	0	0
Africa	W Europe	0	0	0
Africa	W Europe	0	0	0
Africa	W Europe	965.465	0.00295662	4.65148
Africa	W Europe	939.589	0.0029516	3.60882
Africa	W Europe	11840.5	0.0348209	53.6824
M East	W Europe	0	0	0
M East	W Europe	0	0	0
M East	W Europe	0	0	0
M East	W Europe	4.50413	0.000102035	0.963261
M East	W Europe	0.109038	1.04548e-06	0.00405037
M East	W Europe	0	0	0
M East	W Europe	0	0	0
M East	W Europe	0	0	0
M East	W Europe	835.431	0.00454723	22.3924
M East	W Europe	1492.7	0.00727888	21.2873
M East	W Europe	1121.66	0.0214776	66.0246
W Europe	E Europe	5.19407	3.44578e-06	0.350144
W Europe	E Europe	0	0	0
W Europe	E Europe	2.79987	6.3138e-06	0.138091
W Europe	E Europe	5.61044	1.50813e-05	1.11268
W Europe	E Europe	7.16293	2.9124e-05	2.05499
W Europe	E Europe	0	0	0
W Europe	E Europe	10.4496	1.50957e-05	0.706094
W Europe	E Europe	38.8471	0.000115336	2.50226
W Europe	E Europe	1.32995	4.27863e-06	0.0669599
W Europe	E Europe	68.8898	0.000221086	3.09477
W Europe	E Europe	22.6068	6.47781e-05	3.08402
W Europe	E Europe	0	0	0
W Europe	E Europe	1.50831	7.20684e-06	0.115259
W Europe	E Europe	17.8434	5.89282e-05	0.838986
W Europe	E Europe	5.93454	3.80493e-05	1.34512
W Europe	E Europe	0.0459803	3.02375e-07	0.00976317
W Europe	E Europe	0	0	0
W Europe	E Europe	4.51551	1.97648e-05	0.340234
W Europe	E Europe	450.109	0.00223159	22.5123
W Europe	E Europe	38.0141	0.000192817	0.570655
W Europe	E Europe	254.668	0.00120231	3.50928
W Europe	E Europe	63.1296	0.000344334	6.41688
M East	E Europe	0	0	0
M East	E Europe	0	0	0
M East	E Europe	0	0	0
M East	E Europe	0	0	0
M East	E Europe	7.53337	1.31888e-05	0.779317
M East	E Europe	0	0	0
M East	E Europe	4.79348	1.66879e-05	0.287316
M East	E Europe	58.2825	0.000155478	2.84708
M East	E Europe	1169.63	0.00431706	44.8526
M East	E Europe	31.0396	0.000101807	1.53769
M East	E Europe	17.932	4.58083e-05	2.1005
W Europe	E Europe	89.0097	0.000176243	6.57332
W Europe	E Europe	5.44078	1.54635e-05	0.443068
W Europe	E Europe	26.3846	2.21107e-05	0.432373
W Europe	E Europe	27.4759	4.11733e-05	2.01398
W Europe	E Europe	8.80086	4.75929e-05	2.12392
W Europe	E Europe	0	0	0
W Europe	E Europe	30.7624	9.29251e-05	1.95686
W Europe	E Europe	481.099	0.00199983	34.9636
W Europe	E Europe	171.009	0.0010137	4.12291
W Europe	E Europe	782.178	0.00476822	16.7831
W Europe	E Europe	483.341	0.00159152	86.0832
W Europe	E Europe	428.07	0.00031639	20.6779
W Europe	E Europe	7.53381	2.00864e-05	0.533969
W Europe	E Europe	0	0	0
W Europe	E Europe	10.9382	4.74592e-05	2.40231
W Europe	E Europe	0	0	0
W Europe	E Europe	0	0	0
W Europe	E Europe	2.33411	7.44017e-06	0.10617
W Europe	E Europe	57.4637	0.000193123	4.67863
W Europe	E Europe	2.73152	1.4899e-05	0.11719
W Europe	E Europe	8.04189	4.45725e-05	0.282303
W Europe	E Europe	21.297	5.85328e-05	2.80899
W Europe	E Europe	0	0	0
W Europe	E Europe	4.30178	9.66317e-06	0.124969
W Europe	E Europe	0	0	0
W Europe	E Europe	59.7884	6.32272e-05	1.49973
W Europe	E Europe	0	0	0
W Europe	E Europe	0	0	0
W Europe	E Europe	56.3964	0.000100471	2.23078
W Europe	E Europe	2729.37	0.00753141	75.0014
W Europe	E Europe	159.352	0.000716476	2.00585
W Europe	E Europe	349.976	0.00154439	5.40917
W Europe	E Europe	40.4325	6.92234e-05	0.91062
W Europe	E Europe	0	0	0
W Europe	E Europe	0	0	0
W Europe	E Europe	0	0	0
W Europe	E Europe	0	0	0
W Europe	E Europe	0	0	0
W Europe	E Europe	0	0	0
W Europe	E Europe	0	0	0
W Europe	E Europe	4.57279	9.65614e-06	0.210602
W Europe	E Europe	0.528708	1.39929e-06	0.0123415
W Europe	E Europe	0	0	0
W Europe	E Europe	0	0	0
W Europe	E Europe	38.896	5.7082e-05	3.05902
W Europe	E Europe	4.87125	1.38522e-05	0.191887
W Europe	E Europe	11.796	2.81547e-05	0.357639
W Europe	E Europe	9.45128	2.79127e-05	1.71952
W Europe	E Europe	65.6053	0.000237672	14.1961
W Europe	E Europe	0	0	0
W Europe	E Europe	6.57351	1.14302e-05	0.487806
W Europe	E Europe	613.314	0.00183058	19.9009
W Europe	E Europe	273.557	0.00106063	5.66594
W Europe	E Europe	199.657	0.000872863	4.10972
W Europe	E Europe	196.769	0.000340144	14.647
W Europe	E Europe	3.15604	4.43247e-06	0.115142
W Europe	E Europe	6.31683	7.01701e-06	0.233953
W Europe	E Europe	20.8943	1.59739e-05	0.701264
W Europe	E Europe	954.833	0.00109395	35.1044
W Europe	E Europe	28.8619	1.6939e-05	2.56245
W Europe	E Europe	0	0	0
W Europe	E Europe	16.1481	2.23066e-05	0.419547
W Europe	E Europe	436.439	0.000600239	9.50051
W Europe	E Europe	541.983	0.000870502	15.5322
W Europe	E Europe	318.392	0.000452678	9.40906
W Europe	E Europe	1665.69	0.00202622	60.6193
W Europe	E Europe	0	0	0
W Europe	E Europe	0	0	0
W Europe	E Europe	0	0	0
W Europe	E Europe	0	0	0
W Europe	E Europe	0	0	0
W Europe	E Europe	0	0	0
W Europe	E Europe	0.413143	1.15514e-06	0.199603
W Europe	E Europe	3.56957	1.27762e-05	0.340323
W Europe	E Europe	1.06448	5.33533e-06	0.141227
W Europe	E Europe	0.331855	1.32466e-06	0.0525144
W Europe	E Europe	0.303489	1.73796e-06	0.0350904
W Europe	E Europe	0	0	0
W Europe	E Europe	0	0	0
W Europe	E Europe	17.0818	6.64777e-05	0.685885
W Europe	E Europe	0.7072	1.84332e-06	0.0414357
W Europe	E Europe	6.04151	1.86738e-05	0.436404
W Europe	E Europe	0	0	0
W Europe	E Europe	85.3238	0.000189289	4.31751
W Europe	E Europe	54.645	0.000229377	1.92322
W Europe	E Europe	84.3179	0.000477509	1.94075
W Europe	E Europe	166.013	0.000777421	3.39282
W Europe	E Europe	152.125	0.000324754	6.61722
W Europe	E Europe	0	0	0
W Europe	E Europe	0.466093	2.59199e-06	0.0159965
W Europe	E Europe	1.77311	8.78998e-06	0.139787
W Europe	E Europe	0.00925135	5.27317e-08	0.00150789
W Europe	E Europe	1.08443e-05	6.35365e-11	1.95538e-06
W Europe	E Europe	0	0	0
W Europe	E Europe	0.0405259	2.07933e-07	0.00191858
W Europe	E Europe	8.40923	4.65151e-05	0.286277
W Europe	E Europe	2.74735	1.24837e-05	0.0640564
W Europe	E Europe	15.3847	6.90778e-05	0.336487
W Europe	E Europe	12.6191	2.72079e-05	0.568066
W Europe	E Europe	0	0	0
W Europe	E Europe	0	0	0
W Europe	E Europe	0	0	0
W Europe	E Europe	0	0	0
W Europe	E Europe	0	0	0
W Europe	E Europe	0	0	0
W Europe	E Europe	0	0	0
W Europe	E Europe	0	0	0
W Europe	E Europe	0	0	0
W Europe	E Europe	0	0	0
W Europe	E Europe	0	0	0
W Europe	E Europe	32.4565	0.000166352	1.59388
W Europe	E Europe	4.55152	2.48292e-05	0.269551
W Europe	E Europe	0.302679	1.52356e-06	0.0204084
W Europe	E Europe	278.066	6.92885e-05	1.25699
W Europe	E Europe	0	0	0
W Europe	E Europe	0	0	0
W Europe	E Europe	7.8428	5.08985e-05	0.227935
W Europe	E Europe	274.62	0.00183611	7.60015
W Europe	E Europe	50.3105	0.000289487	1.97104
W Europe	E Europe	42.7661	0.000263688	0.57842
W Europe	E Europe	291.206	0.00175974	22.055
W Europe	E Europe	0	0	0
W Europe	E Europe	0	0	0
W Europe	E Europe	0	0	0
W Europe	E Europe	0	0	0
W Europe	E Europe	7.40357	1.8801e-05	0.958872
W Europe	E Europe	0	0	0
W Europe	E Europe	8.24024	1.61629e-05	0.271716
W Europe	E Europe	4.25596	1.09933e-05	0.0895382
W Europe	E Europe	16.956	5.24596e-05	0.262496
W Europe	E Europe	0	0	0
W Europe	E Europe	23.8724	4.81292e-05	0.561263
W Europe	E Europe	0	0	0
W Europe	E Europe	0	0	0
W Europe	E Europe	0	0	0
W Europe	E Europe	0	0	0
W Europe	E Europe	0.197805	4.01393e-07	0.0263799
W Europe	E Europe	0	0	0
W Europe	E Europe	0	0	0
W Europe	E Europe	0.586397	1.43148e-06	0.0228302
W Europe	E Europe	0	0	0
W Europe	E Europe	4.88986	1.77838e-05	0.13007
W Europe	E Europe	3.85484	1.10311e-05	0.463422
W Europe	E Europe	0	0	0
W Europe	E Europe	0	0	0
W Europe	E Europe	1.34603	4.73264e-06	0.145775
W Europe	E Europe	2.54467	8.40516e-07	0.211842
W Europe	E Europe	1.04483	4.90031e-06	0.535268
W Europe	E Europe	0	0	0
W Europe	E Europe	0.986496	4.27751e-06	0.325712
W Europe	E Europe	17.0547	8.0138e-05	1.25553
W Europe	E Europe	16.3377	8.11478e-05	1.66835
W Europe	E Europe	3.03866	8.4104e-06	0.223382
W Europe	E Europe	3.97254	1.70128e-05	1.01006
N America	E Europe	0	0	0
N America	E Europe	0	0	0
N America	E Europe	0	0	0
N America	E Europe	0.000252787	1.06909e-09	0.00011519
N America	E Europe	0.378086	1.57571e-06	0.0195712
N America	E Europe	0	0	0
N America	E Europe	0	0	0
N America	E Europe	0	0	0
N America	E Europe	0	0	0
N America	E Europe	0	0	0
N America	E Europe	0	0	0
Asia & Pacific	E Europe	0	0	0
Asia & Pacific	E Europe	0	0	0
Asia & Pacific	E Europe	0	0	0
Asia & Pacific	E Europe	0	0	0
Asia & Pacific	E Europe	0	0	0
Asia & Pacific	E Europe	0	0	0
Asia & Pacific	E Europe	0	0	0
Asia & Pacific	E Europe	0	0	0
Asia & Pacific	E Europe	0	0	0
Asia & Pacific	E Europe	0	0	0
Asia & Pacific	E Europe	0	0	0
Asia & Pacific	E Europe	0	0	0
Asia & Pacific	E Europe	0	0	0
Asia & Pacific	E Europe	0	0	0
Asia & Pacific	E Europe	24.7799	8.42552e-05	0.442222
Asia & Pacific	E Europe	3.82331	1.4322e-05	0.309129
Asia & Pacific	E Europe	0	0	0
Asia & Pacific	E Europe	0	0	0
Asia & Pacific	E Europe	0	0	0
Asia & Pacific	E Europe	0	0	0
Asia & Pacific	E Europe	37.1565	0.000145488	0.83353
Asia & Pacific	E Europe	0	0	0
N America	E Europe	0	0	0
N America	E Europe	0	0	0
N America	E Europe	0	0	0
N America	E Europe	0	0	0
N America	E Europe	4.81508	6.63695e-06	0.274862
N America	E Europe	0	0	0
N America	E Europe	0	0	0
N America	E Europe	0	0	0
N America	E Europe	0	0	0
N America	E Europe	0	0	0
N America	E Europe	0	0	0
Asia & Pacific	E Europe	0	0	0
Asia & Pacific	E Europe	0	0	0
Asia & Pacific	E Europe	0	0	0
Asia & Pacific	E Europe	0	0	0
Asia & Pacific	E Europe	0	0	0
Asia & Pacific	E Europe	0	0	0
Asia & Pacific	E Europe	0	0	0
Asia & Pacific	E Europe	0	0	0
Asia & Pacific	E Europe	0	0	0
Asia & Pacific	E Europe	0	0	0
Asia & Pacific	E Europe	0	0	0
C & S America	E Europe	0	0	0
C & S America	E Europe	0	0	0
C & S America	E Europe	0	0	0
C & S America	E Europe	0.000690583	1.82166e-09	5.64732e-06
C & S America	E Europe	0	0	0
C & S America	E Europe	0	0	0
C & S America	E Europe	0	0	0
C & S America	E Europe	0	0	0
C & S America	E Europe	178.529	0.000470801	5.30562
C & S America	E Europe	0	0	0
C & S America	E Europe	0	0	0
Asia & Pacific	E Europe	0	0	0
Asia & Pacific	E Europe	0	0	0
Asia & Pacific	E Europe	0	0	0
Asia & Pacific	E Europe	0	0	0
Asia & Pacific	E Europe	0	0	0
Asia & Pacific	E Europe	0	0	0
Asia & Pacific	E Europe	5.15147	2.12707e-05	1.16637
Asia & Pacific	E Europe	0	0	0
Asia & Pacific	E Europe	0	0	0
Asia & Pacific	E Europe	0	0	0
Asia & Pacific	E Europe	0	0	0
C & S America	E Europe	0	0	0
C & S America	E Europe	0	0	0
C & S America	E Europe	0	0	0
C & S America	E Europe	0	0	0
C & S America	E Europe	0	0	0
C & S America	E Europe	0	0	0
C & S America	E Europe	0	0	0
C & S America	E Europe	0	0	0
C & S America	E Europe	0	0	0
C & S America	E Europe	0	0	0
C & S America	E Europe	0	0	0
Asia & Pacific	E Europe	0	0	0
Asia & Pacific	E Europe	0	0	0
Asia & Pacific	E Europe	0	0	0
Asia & Pacific	E Europe	0	0	0
Asia & Pacific	E Europe	0	0	0
Asia & Pacific	E Europe	0	0	0
Asia & Pacific	E Europe	0	0	0
Asia & Pacific	E Europe	0	0	0
Asia & Pacific	E Europe	0	0	0
Asia & Pacific	E Europe	19.2433	5.90573e-05	0.297623
Asia & Pacific	E Europe	0	0	0
W Europe	E Europe	0	0	0
W Europe	E Europe	0	0	0
W Europe	E Europe	0	0	0
W Europe	E Europe	0	0	0
W Europe	E Europe	0.188248	6.59822e-07	0.0196392
W Europe	E Europe	0	0	0
W Europe	E Europe	0	0	0
W Europe	E Europe	0	0	0
W Europe	E Europe	0	0	0
W Europe	E Europe	0	0	0
W Europe	E Europe	0.238918	5.69679e-07	0.0483535
M East	E Europe	0	0	0
M East	E Europe	0	0	0
M East	E Europe	0	0	0
M East	E Europe	4.16947	1.01465e-05	0.0818934
M East	E Europe	16.1706	3.41211e-05	0.338772
M East	E Europe	0	0	0
M East	E Europe	0	0	0
M East	E Europe	0	0	0
M East	E Europe	2.63078	3.54947e-06	0.0397478
M East	E Europe	0	0	0
M East	E Europe	0	0	0
Asia & Pacific	E Europe	0	0	0
Asia & Pacific	E Europe	0	0	0
Asia & Pacific	E Europe	0	0	0
Asia & Pacific	E Europe	9.89028	5.70243e-05	0.0298077
Asia & Pacific	E Europe	15.6938	6.62665e-05	0.0398989
Asia & Pacific	E Europe	0	0	0
Asia & Pacific	E Europe	0	0	0
Asia & Pacific	E Europe	0	0	0
Asia & Pacific	E Europe	0	0	0
Asia & Pacific	E Europe	11.2439	5.18353e-05	0.113673
Asia & Pacific	E Europe	0	0	0
W Europe	E Europe	0	0	0
W Europe	E Europe	0	0	0
W Europe	E Europe	0	0	0
W Europe	E Europe	0	0	0
W Europe	E Europe	0	0	0
W Europe	E Europe	0	0	0
W Europe	E Europe	0	0	0
W Europe	E Europe	0	0	0
W Europe	E Europe	0	0	0
W Europe	E Europe	0	0	0
W Europe	E Europe	0	0	0
Asia & Pacific	E Europe	0	0	0
Asia & Pacific	E Europe	0	0	0
Asia & Pacific	E Europe	0	0	0
Asia & Pacific	E Europe	0	0	0
Asia & Pacific	E Europe	0	0	0
Asia & Pacific	E Europe	0	0	0
Asia & Pacific	E Europe	0	0	0
Asia & Pacific	E Europe	0	0	0
Asia & Pacific	E Europe	0	0	0
Asia & Pacific	E Europe	0	0	0
Asia & Pacific	E Europe	0	0	0
Africa	E Europe	0	0	0
Africa	E Europe	0	0	0
Africa	E Europe	0	0	0
Africa	E Europe	0	0	0
Africa	E Europe	0.879461	1.00813e-05	0.0082038
Africa	E Europe	0	0	0
Africa	E Europe	0	0	0
Africa	E Europe	0	0	0
Africa	E Europe	0	0	0
Africa	E Europe	0	0	0
Africa	E Europe	0	0	0
Asia & Pacific	E Europe	0	0	0
Asia & Pacific	E Europe	0	0	0
Asia & Pacific	E Europe	0	0	0
Asia & Pacific	E Europe	40.1037	0.000625117	0.922695
Asia & Pacific	E Europe	0	0	0
Asia & Pacific	E Europe	0	0	0
Asia & Pacific	E Europe	0	0	0
Asia & Pacific	E Europe	0	0	0
Asia & Pacific	E Europe	0	0	0
Asia & Pacific	E Europe	216.833	0.00198739	4.80334
Asia & Pacific	E Europe	0	0	0
C & S America	E Europe	0	0	0
C & S America	E Europe	0	0	0
C & S America	E Europe	0	0	0
C & S America	E Europe	0	0	0
C & S America	E Europe	0	0	0
C & S America	E Europe	0	0	0
C & S America	E Europe	0	0	0
C & S America	E Europe	0	0	0
C & S America	E Europe	0	0	0
C & S America	E Europe	21.0349	0.00039945	0.167373
C & S America	E Europe	0	0	0
Africa	E Europe	0	0	0
Africa	E Europe	0	0	0
Africa	E Europe	0	0	0
Africa	E Europe	0	0	0
Africa	E Europe	0	0	0
Africa	E Europe	0	0	0
Africa	E Europe	0	0	0
Africa	E Europe	0	0	0
Africa	E Europe	0	0	0
Africa	E Europe	0	0	0
Africa	E Europe	0	0	0
M East	E Europe	0	0	0
M East	E Europe	0	0	0
M East	E Europe	0	0	0
M East	E Europe	17.0296	0.000385784	3.64199
M East	E Europe	2.27407	2.18043e-05	0.0844732
M East	E Europe	0	0	0
M East	E Europe	0	0	0
M East	E Europe	0	0	0
M East	E Europe	9.17534	4.99412e-05	0.245931
M East	E Europe	3.55296	1.73254e-05	0.0506685
M East	E Europe	15.0422	0.00028803	0.885435
W Europe	M East	0	0	0
W Europe	M East	0	0	0
W Europe	M East	0	0	0
W Europe	M East	0	0	0
W Europe	M East	0.0203547	8.27608e-08	0.0058396
W Europe	M East	0	0	0
W Europe	M East	1.02736	1.48414e-06	0.0694199
W Europe	M East	0.374567	1.11208e-06	0.024127
W Europe	M East	0	0	0
W Europe	M East	14.0514	4.50946e-05	0.631238
W Europe	M East	13.3874	3.83607e-05	1.82631
W Europe	M East	0	0	0
W Europe	M East	0	0	0
W Europe	M East	0	0	0
W Europe	M East	0.0550226	3.52778e-07	0.0124714
W Europe	M East	0	0	0
W Europe	M East	0	0	0
W Europe	M East	3.18021	1.39201e-05	0.239622
W Europe	M East	3.52265	1.74649e-05	0.176186
W Europe	M East	0.028259	1.43337e-07	0.000424214
W Europe	M East	77.7239	0.000366941	1.07102
W Europe	M East	10.7366	5.85616e-05	1.09133
E Europe	M East	0	0	0
E Europe	M East	0	0	0
E Europe	M East	0	0	0
E Europe	M East	1.78192	1.28488e-06	0.138717
E Europe	M East	2.55901e-05	3.79903e-11	2.74794e-06
E Europe	M East	0	0	0
E Europe	M East	0	0	0
E Europe	M East	0.0105522	1.91566e-08	0.000748067
E Europe	M East	0.227046	4.67264e-07	0.0152195
E Europe	M East	12.8877	1.98919e-05	1.23921
E Europe	M East	8.06001	1.45356e-05	0.572402
E Europe	M East	0	0	0
E Europe	M East	0	0	0
E Europe	M East	0	0	0
E Europe	M East	1.99088e-06	4.45294e-12	1.90766e-07
E Europe	M East	0	0	0
E Europe	M East	0	0	0
E Europe	M East	0	0	0
E Europe	M East	0	0	0
E Europe	M East	0.00121516	2.95436e-09	4.35112e-05
E Europe	M East	0	0	0
E Europe	M East	0	0	0
W Europe	M East	0	0	0
W Europe	M East	9.36113e-08	2.66058e-13	7.6232e-09
W Europe	M East	3.05561	2.56065e-06	0.0500733
W Europe	M East	0.60757	9.10456e-07	0.0445348
W Europe	M East	0.0548186	2.96445e-07	0.0132294
W Europe	M East	0	0	0
W Europe	M East	2.20625	6.66449e-06	0.140344
W Europe	M East	2.55751	1.0631e-05	0.185865
W Europe	M East	0.122217	7.24474e-07	0.00294658
W Europe	M East	94.6279	0.000576859	2.03042
W Europe	M East	98.9286	0.000325746	17.6192
W Europe	M East	0	0	0
W Europe	M East	0.000857899	2.2873e-09	6.08047e-05
W Europe	M East	0	0	0
W Europe	M East	0	0	0
W Europe	M East	0	0	0
W Europe	M East	0	0	0
W Europe	M East	3.69944	1.17923e-05	0.168274
W Europe	M East	2.31378	7.77613e-06	0.188386
W Europe	M East	0.00454515	2.47915e-08	0.000195001
W Europe	M East	11.9154	6.60415e-05	0.418278
W Europe	M East	11.9297	3.27877e-05	1.57349
E Europe	M East	0	0	0
E Europe	M East	0	0	0
E Europe	M East	0	0	0
E Europe	M East	0	0	0
E Europe	M East	0	0	0
E Europe	M East	0	0	0
E Europe	M East	0	0	0
E Europe	M East	0	0	0
E Europe	M East	0	0	0
E Europe	M East	2.33408e-05	5.4688e-11	6.77298e-07
E Europe	M East	5.31779	1.19248e-05	0.272349
W Europe	M East	0	0	0
W Europe	M East	0	0	0
W Europe	M East	0.0525246	9.94775e-08	0.000897387
W Europe	M East	1.68452	1.78141e-06	0.0422544
W Europe	M East	2.78101e-06	5.62443e-12	2.61512e-07
W Europe	M East	0	0	0
W Europe	M East	51.435	9.16319e-05	2.03453
W Europe	M East	10.703	2.95338e-05	0.294113
W Europe	M East	0.0510288	2.29435e-07	0.000642327
W Europe	M East	36.5683	0.000161371	0.565193
W Europe	M East	21.0641	3.60633e-05	0.474405
W Europe	M East	0	0	0
W Europe	M East	0	0	0
W Europe	M East	0	0	0
W Europe	M East	0	0	0
W Europe	M East	0	0	0
W Europe	M East	0	0	0
W Europe	M East	0	0	0
W Europe	M East	0.24143	5.09816e-07	0.0111192
W Europe	M East	0	0	0
W Europe	M East	0	0	0
W Europe	M East	43.569	6.61498e-05	3.49136
W Europe	M East	0	0	0
W Europe	M East	0.0178855	5.08605e-08	0.00070454
W Europe	M East	0	0	0
W Europe	M East	0.0168613	4.97969e-08	0.00306767
W Europe	M East	0.000395691	1.43349e-09	8.5622e-05
W Europe	M East	0	0	0
W Europe	M East	21.9417	3.8153e-05	1.62825
W Europe	M East	1.52178	4.5421e-06	0.049379
W Europe	M East	0.0828901	3.2138e-07	0.00171683
W Europe	M East	36.6997	0.000160445	0.755424
W Europe	M East	56.0586	9.69053e-05	4.17286
W Europe	M East	0.000820942	1.15297e-09	2.99506e-05
W Europe	M East	0	0	0
W Europe	M East	6.67967	5.10669e-06	0.224186
W Europe	M East	1.77038	2.02833e-06	0.0650881
W Europe	M East	12.6711	7.43665e-06	1.12498
W Europe	M East	0	0	0
W Europe	M East	201.98	0.000279009	5.24767
W Europe	M East	5.45761	7.5059e-06	0.118802
W Europe	M East	0.646652	1.03861e-06	0.0185318
W Europe	M East	381.836	0.00054288	11.2839
W Europe	M East	2846.06	0.00346208	103.576
E Europe	M East	0	0	0
E Europe	M East	0	0	0
E Europe	M East	0	0	0
E Europe	M East	0	0	0
E Europe	M East	0	0	0
E Europe	M East	0	0	0
E Europe	M East	0	0	0
E Europe	M East	0	0	0
E Europe	M East	0	0	0
E Europe	M East	0	0	0
E Europe	M East	0	0	0
E Europe	M East	0	0	0
E Europe	M East	0	0	0
E Europe	M East	0	0	0
E Europe	M East	6.98996e-05	3.91966e-11	4.65566e-06
E Europe	M East	0	0	0
E Europe	M East	0	0	0
E Europe	M East	0	0	0
E Europe	M East	2.58553	2.93106e-06	0.168851
E Europe	M East	0.701733	8.89793e-07	0.030076
E Europe	M East	7.58658	6.83688e-06	0.202224
E Europe	M East	0	0	0
W Europe	M East	0	0	0
W Europe	M East	0	0	0
W Europe	M East	0	0	0
W Europe	M East	0	0	0
W Europe	M East	0	0	0
W Europe	M East	0	0	0
W Europe	M East	6.95043	1.94333e-05	3.35798
W Europe	M East	0.0313344	1.12153e-07	0.00298743
W Europe	M East	0.00554452	2.779e-08	0.000735604
W Europe	M East	0.243633	9.72507e-07	0.0385537
W Europe	M East	17.1152	9.80115e-05	1.97891
W Europe	M East	0	0	0
W Europe	M East	0	0	0
W Europe	M East	0	0	0
W Europe	M East	0.0290751	7.57843e-08	0.00170354
W Europe	M East	9.55653e-07	2.95384e-12	6.90309e-08
W Europe	M East	0	0	0
W Europe	M East	64.8612	0.000143894	3.28207
W Europe	M East	0.0779343	3.27136e-07	0.00274288
W Europe	M East	0.0199404	1.12926e-07	0.000458968
W Europe	M East	12.7038	5.94907e-05	0.259629
W Europe	M East	40.7497	8.69919e-05	1.77256
E Europe	M East	0	0	0
E Europe	M East	0	0	0
E Europe	M East	0	0	0
E Europe	M East	0	0	0
E Europe	M East	0	0	0
E Europe	M East	0	0	0
E Europe	M East	0	0	0
E Europe	M East	0	0	0
E Europe	M East	0	0	0
E Europe	M East	0	0	0
E Europe	M East	4.3178	6.51715e-06	0.241983
W Europe	M East	0	0	0
W Europe	M East	0	0	0
W Europe	M East	0	0	0
W Europe	M East	1.03735e-06	5.91276e-12	1.69078e-07
W Europe	M East	0	0	0
W Europe	M East	0	0	0
W Europe	M East	3.56412e-06	1.8287e-11	1.68733e-07
W Europe	M East	6.10448e-07	3.37665e-12	2.07816e-08
W Europe	M East	7.19925e-08	3.27128e-13	1.67856e-09
W Europe	M East	6.51371e-05	2.92469e-10	1.42465e-06
W Europe	M East	3.07193e-05	6.62335e-11	1.38287e-06
E Europe	M East	0	0	0
E Europe	M East	0	0	0
E Europe	M East	0	0	0
E Europe	M East	0	0	0
E Europe	M East	2.32622e-06	2.01661e-12	2.63826e-07
E Europe	M East	0	0	0
E Europe	M East	0	0	0
E Europe	M East	0	0	0
E Europe	M East	0	0	0
E Europe	M East	0.341796	4.03418e-07	0.0132111
E Europe	M East	2.35723	1.64325e-06	0.222516
W Europe	M East	0	0	0
W Europe	M East	0	0	0
W Europe	M East	0	0	0
W Europe	M East	0	0	0
W Europe	M East	0	0	0
W Europe	M East	0	0	0
W Europe	M East	0	0	0
W Europe	M East	0	0	0
W Europe	M East	0	0	0
W Europe	M East	0.958408	4.37755e-06	0.04436
W Europe	M East	0	0	0
W Europe	M East	0	0	0
W Europe	M East	0	0	0
W Europe	M East	0.0965898	4.86192e-07	0.00651266
W Europe	M East	4.45977e-05	1.11129e-11	2.01602e-07
W Europe	M East	0	0	0
W Europe	M East	0	0	0
W Europe	M East	17.1785	0.000111485	0.499257
W Europe	M East	2.01861e-05	1.34965e-10	5.58655e-07
W Europe	M East	0.109131	6.27942e-07	0.00427548
W Europe	M East	13.8291	8.52677e-05	0.187041
W Europe	M East	37.012	0.000223661	2.80317
E Europe	M East	0	0	0
E Europe	M East	0	0	0
E Europe	M East	0	0	0
E Europe	M East	0	0	0
E Europe	M East	1.05193e-06	1.91696e-12	9.23247e-08
E Europe	M East	0	0	0
E Europe	M East	18.3087	1.11305e-05	0.831486
E Europe	M East	0.409888	4.11589e-07	0.0143935
E Europe	M East	0.0166314	3.44912e-08	0.000407178
E Europe	M East	12.4722	2.52294e-05	0.30283
E Europe	M East	2.0126	3.67261e-06	0.156107
W Europe	M East	0	0	0
W Europe	M East	0	0	0
W Europe	M East	0	0	0
W Europe	M East	0	0	0
W Europe	M East	0	0	0
W Europe	M East	0	0	0
W Europe	M East	0	0	0
W Europe	M East	0	0	0
W Europe	M East	0.0556523	1.7218e-07	0.000861552
W Europe	M East	3.42404	1.10569e-05	0.0551686
W Europe	M East	1.97915	3.99017e-06	0.0465318
E Europe	M East	0	0	0
E Europe	M East	0	0	0
E Europe	M East	3.75255	4.88487e-06	0.0482272
E Europe	M East	0	0	0
E Europe	M East	1.72925e-06	1.63683e-12	8.25702e-08
E Europe	M East	0	0	0
E Europe	M East	17.4594	6.30894e-06	0.168836
E Europe	M East	0.575843	4.84846e-07	0.014902
E Europe	M East	0.395119	4.07802e-07	0.00617547
E Europe	M East	13.5047	1.52895e-05	0.236419
E Europe	M East	1.56133	1.4541e-06	0.0535114
W Europe	M East	0	0	0
W Europe	M East	0	0	0
W Europe	M East	0	0	0
W Europe	M East	0	0	0
W Europe	M East	0	0	0
W Europe	M East	0	0	0
W Europe	M East	0	0	0
W Europe	M East	0	0	0
W Europe	M East	0	0	0
W Europe	M East	1.37511	5.0011e-06	0.0365777
W Europe	M East	0.136884	3.91709e-07	0.0164559
E Europe	M East	0	0	0
E Europe	M East	0	0	0
E Europe	M East	0	0	0
E Europe	M East	0	0	0
E Europe	M East	0	0	0
E Europe	M East	0	0	0
E Europe	M East	0	0	0
E Europe	M East	0	0	0
E Europe	M East	0.00345775	1.46835e-08	9.91638e-05
E Europe	M East	0	0	0
E Europe	M East	0.453641	1.64212e-06	0.0362637
E Europe	M East	0	0	0
E Europe	M East	0	0	0
E Europe	M East	0	0	0
E Europe	M East	0.0452749	2.96874e-08	0.00212781
E Europe	M East	0	0	0
E Europe	M East	0	0	0
E Europe	M East	0	0	0
E Europe	M East	0	0	0
E Europe	M East	0.000148416	2.69063e-10	6.91047e-06
E Europe	M East	1.37944e-05	3.18796e-11	3.21207e-07
E Europe	M East	0.942927	1.27192e-06	0.0804294
W Europe	M East	0	0	0
W Europe	M East	0	0	0
W Europe	M East	1.36941	4.81485e-06	0.148307
W Europe	M East	0.165857	5.47833e-08	0.0138075
W Europe	M East	0.182337	8.55168e-07	0.0934112
W Europe	M East	0	0	0
W Europe	M East	2.71422	1.1769e-05	0.896154
W Europe	M East	1.06035	4.98245e-06	0.0780604
W Europe	M East	0.045931	2.28136e-07	0.00469033
W Europe	M East	17.9029	4.95517e-05	1.31611
W Europe	M East	23.5175	0.000100716	5.97958
N America	M East	0	0	0
N America	M East	0	0	0
N America	M East	1.14222e-05	3.07411e-11	4.97185e-07
N America	M East	0	0	0
N America	M East	0.223066	9.29646e-07	0.0115467
N America	M East	0	0	0
N America	M East	0.000124292	7.48966e-10	3.76036e-06
N America	M East	0	0	0
N America	M East	0.010316	3.61552e-08	0.000543415
N America	M East	0.0307745	2.54846e-07	0.00380342
N America	M East	0.612765	3.09112e-06	0.0380663
Asia & Pacific	M East	0	0	0
Asia & Pacific	M East	0	0	0
Asia & Pacific	M East	0	0	0
Asia & Pacific	M East	0	0	0
Asia & Pacific	M East	0	0	0
Asia & Pacific	M East	0	0	0
Asia & Pacific	M East	0	0	0
Asia & Pacific	M East	0	0	0
Asia & Pacific	M East	0	0	0
Asia & Pacific	M East	0	0	0
Asia & Pacific	M East	0	0	0
Asia & Pacific	M East	0	0	0
Asia & Pacific	M East	0	0	0
Asia & Pacific	M East	0	0	0
Asia & Pacific	M East	0	0	0
Asia & Pacific	M East	0	0	0
Asia & Pacific	M East	0	0	0
Asia & Pacific	M East	0	0	0
Asia & Pacific	M East	0	0	0
Asia & Pacific	M East	0	0	0
Asia & Pacific	M East	0	0	0
Asia & Pacific	M East	0	0	0
N America	M East	0	0	0
N America	M East	0	0	0
N America	M East	0	0	0
N America	M East	0.00423311	3.32372e-09	0.000119967
N America	M East	0.539319	7.43379e-07	0.0307863
N America	M East	0	0	0
N America	M East	0	0	0
N America	M East	0.0479597	1.13361e-07	0.0017633
N America	M East	0	0	0
N America	M East	0	0	0
N America	M East	0	0	0
Asia & Pacific	M East	0	0	0
Asia & Pacific	M East	0	0	0
Asia & Pacific	M East	0	0	0
Asia & Pacific	M East	0	0	0
Asia & Pacific	M East	0	0	0
Asia & Pacific	M East	0	0	0
Asia & Pacific	M East	0	0	0
Asia & Pacific	M East	0	0	0
Asia & Pacific	M East	0	0	0
Asia & Pacific	M East	0	0	0
Asia & Pacific	M East	0	0	0
C & S America	M East	0	0	0
C & S America	M East	0	0	0
C & S America	M East	0	0	0
C & S America	M East	0	0	0
C & S America	M East	0	0	0
C & S America	M East	0	0	0
C & S America	M East	0	0	0
C & S America	M East	0	0	0
C & S America	M East	0.345371	9.10783e-07	0.0102639
C & S America	M East	16.4606	5.09141e-05	0.374351
C & S America	M East	0	0	0
Asia & Pacific	M East	0	0	0
Asia & Pacific	M East	0	0	0
Asia & Pacific	M East	0	0	0
Asia & Pacific	M East	0	0	0
Asia & Pacific	M East	0	0	0
Asia & Pacific	M East	0	0	0
Asia & Pacific	M East	0	0	0
Asia & Pacific	M East	0	0	0
Asia & Pacific	M East	0	0	0
Asia & Pacific	M East	0	0	0
Asia & Pacific	M East	0	0	0
C & S America	M East	0	0	0
C & S America	M East	0	0	0
C & S America	M East	0	0	0
C & S America	M East	0	0	0
C & S America	M East	0	0	0
C & S America	M East	0	0	0
C & S America	M East	0	0	0
C & S America	M East	0	0	0
C & S America	M East	0	0	0
C & S America	M East	0	0	0
C & S America	M East	0	0	0
E Europe	M East	0	0	0
E Europe	M East	0	0	0
E Europe	M East	0	0	0
E Europe	M East	0	0	0
E Europe	M East	0	0	0
E Europe	M East	0	0	0
E Europe	M East	0	0	0
E Europe	M East	0	0	0
E Europe	M East	0	0	0
E Europe	M East	0	0	0
E Europe	M East	0	0	0
Asia & Pacific	M East	0	0	0
Asia & Pacific	M East	0	0	0
Asia & Pacific	M East	0	0	0
Asia & Pacific	M East	0	0	0
Asia & Pacific	M East	0	0	0
Asia & Pacific	M East	0	0	0
Asia & Pacific	M East	0	0	0
Asia & Pacific	M East	0	0	0
Asia & Pacific	M East	0	0	0
Asia & Pacific	M East	26.0538	7.99586e-05	0.402957
Asia & Pacific	M East	0	0	0
W Europe	M East	0	0	0
W Europe	M East	0	0	0
W Europe	M East	0	0	0
W Europe	M East	0.0302288	4.494e-08	0.0141956
W Europe	M East	0	0	0
W Europe	M East	0	0	0
W Europe	M East	0	0	0
W Europe	M East	0	0	0
W Europe	M East	0	0	0
W Europe	M East	0	0	0
W Europe	M East	0.762218	1.81744e-06	0.154262
Asia & Pacific	M East	0	0	0
Asia & Pacific	M East	0	0	0
Asia & Pacific	M East	0	0	0
Asia & Pacific	M East	0	0	0
Asia & Pacific	M East	0	0	0
Asia & Pacific	M East	0	0	0
Asia & Pacific	M East	0	0	0
Asia & Pacific	M East	0	0	0
Asia & Pacific	M East	0	0	0
Asia & Pacific	M East	0	0	0
Asia & Pacific	M East	0	0	0
W Europe	M East	0	0	0
W Europe	M East	0	0	0
W Europe	M East	0	0	0
W Europe	M East	0	0	0
W Europe	M East	0	0	0
W Europe	M East	0	0	0
W Europe	M East	0	0	0
W Europe	M East	0	0	0
W Europe	M East	0	0	0
W Europe	M East	0	0	0
W Europe	M East	0	0	0
Asia & Pacific	M East	0	0	0
Asia & Pacific	M East	0	0	0
Asia & Pacific	M East	0	0	0
Asia & Pacific	M East	0	0	0
Asia & Pacific	M East	0	0	0
Asia & Pacific	M East	0	0	0
Asia & Pacific	M East	0	0	0
Asia & Pacific	M East	0	0	0
Asia & Pacific	M East	0	0	0
Asia & Pacific	M East	0	0	0
Asia & Pacific	M East	0	0	0
Africa	M East	0	0	0
Africa	M East	0	0	0
Africa	M East	0	0	0
Africa	M East	6.48602	7.96633e-05	0.0540493
Africa	M East	0	0	0
Africa	M East	0	0	0
Africa	M East	269.48	0.00329416	1.11224
Africa	M East	1.04504e-06	9.46611e-12	9.16049e-08
Africa	M East	0	0	0
Africa	M East	0	0	0
Africa	M East	0	0	0
Asia & Pacific	M East	0	0	0
Asia & Pacific	M East	0	0	0
Asia & Pacific	M East	0	0	0
Asia & Pacific	M East	0	0	0
Asia & Pacific	M East	0	0	0
Asia & Pacific	M East	0	0	0
Asia & Pacific	M East	2988.31	0.0442117	63.1346
Asia & Pacific	M East	0.366731	4.42714e-06	0.0137234
Asia & Pacific	M East	0.0529442	6.04565e-07	0.00168019
Asia & Pacific	M East	1439.11	0.0131902	31.8795
Asia & Pacific	M East	0	0	0
C & S America	M East	0	0	0
C & S America	M East	0	0	0
C & S America	M East	0	0	0
C & S America	M East	0	0	0
C & S America	M East	0	0	0
C & S America	M East	0	0	0
C & S America	M East	1146.14	0.0231443	5.09139
C & S America	M East	0	0	0
C & S America	M East	7.14937	0.000129559	0.0761533
C & S America	M East	276.81	0.00525657	2.20256
C & S America	M East	0	0	0
E Europe	M East	0	0	0
E Europe	M East	0	0	0
E Europe	M East	0	0	0
E Europe	M East	0	0	0
E Europe	M East	0	0	0
E Europe	M East	0	0	0
E Europe	M East	0	0	0
E Europe	M East	0.0473817	3.36875e-08	0.00147126
E Europe	M East	0.0660981	4.07369e-08	0.00169564
E Europe	M East	3.8505	2.52104e-06	0.0773121
E Europe	M East	0	0	0
Africa	M East	0	0	0
Africa	M East	0	0	0
Africa	M East	0	0	0
Africa	M East	0	0	0
Africa	M East	0	0	0
Africa	M East	0	0	0
Africa	M East	0	0	0
Africa	M East	0	0	0
Africa	M East	0	0	0
Africa	M East	0	0	0
Africa	M East	0	0	0
W Europe	E Europe	0.0453594	3.00918e-08	0.00305778
W Europe	E Europe	3.6863	9.33905e-06	0.195952
W Europe	E Europe	8.34599	1.88205e-05	0.411629
W Europe	E Europe	0.0385889	1.0373e-07	0.00765307
W Europe	E Europe	12.9711	5.27396e-05	3.7213
W Europe	E Europe	0	0	0
W Europe	E Europe	830.329	0.00119951	56.1065
W Europe	E Europe	551.608	0.00163771	35.5307
W Europe	E Europe	30.9334	9.95172e-05	1.55743
W Europe	E Europe	15.3753	4.93434e-05	0.690712
W Europe	E Europe	65.1119	0.000186573	8.88255
W Europe	E Europe	0	0	0
W Europe	E Europe	55.1657	0.000263587	4.21553
W Europe	E Europe	0	0	0
W Europe	E Europe	0.167658	1.07494e-06	0.0380013
W Europe	E Europe	9.32409e-05	6.13169e-10	1.97982e-05
W Europe	E Europe	0	0	0
W Europe	E Europe	38.1746	0.000167093	2.87637
W Europe	E Europe	837.089	0.0041502	41.8672
W Europe	E Europe	23.2597	0.000117979	0.349167
W Europe	E Europe	19.3445	9.13269e-05	0.266563
W Europe	E Europe	197.955	0.00107973	20.1214
M East	E Europe	0	0	0
M East	E Europe	0	0	0
M East	E Europe	0	0	0
M East	E Europe	0	0	0
M East	E Europe	0	0	0
M East	E Europe	0	0	0
M East	E Europe	0	0	0
M East	E Europe	0	0	0
M East	E Europe	0	0	0
M East	E Europe	0	0	0
M East	E Europe	0.861862	2.20167e-06	0.100956
W Europe	E Europe	3.62007	7.16787e-06	0.26734
W Europe	E Europe	294.464	0.000836912	23.9796
W Europe	E Europe	188.369	0.000157856	3.08686
W Europe	E Europe	5.01445	7.51426e-06	0.367558
W Europe	E Europe	95.3349	0.000515547	23.0072
W Europe	E Europe	0	0	0
W Europe	E Europe	1215.76	0.00367248	77.337
W Europe	E Europe	3043.81	0.0126525	221.207
W Europe	E Europe	468.465	0.00277695	11.2944
W Europe	E Europe	80.082	0.000488186	1.71831
W Europe	E Europe	2230.09	0.00734313	397.181
W Europe	E Europe	0	0	0
W Europe	E Europe	502.574	0.00133995	35.6206
W Europe	E Europe	13.4436	3.94382e-05	0.517646
W Europe	E Europe	0.150148	6.51469e-07	0.0329763
W Europe	E Europe	6.87703e-06	3.29996e-11	1.45468e-06
W Europe	E Europe	0	0	0
W Europe	E Europe	19.3619	6.17176e-05	0.880701
W Europe	E Europe	152.876	0.000513784	12.447
W Europe	E Europe	16.822	9.17555e-05	0.721715
W Europe	E Europe	0.695602	3.85541e-06	0.0244185
W Europe	E Europe	23.7714	6.53333e-05	3.13535
W Europe	E Europe	0	0	0
W Europe	E Europe	0	0	0
W Europe	E Europe	0	0	0
W Europe	E Europe	0.974681	1.03074e-06	0.0244488
W Europe	E Europe	23.89	4.8316e-05	2.24649
W Europe	E Europe	0	0	0
W Europe	E Europe	369.216	0.000657761	14.6045
W Europe	E Europe	1803.13	0.00497556	49.5491
W Europe	E Europe	278.413	0.00125179	3.50453
W Europe	E Europe	16.7041	7.37129e-05	0.258176
W Europe	E Europe	165.227	0.00028288	3.72123
W Europe	E Europe	0	0	0
W Europe	E Europe	0	0	0
W Europe	E Europe	0	0	0
W Europe	E Europe	0	0	0
W Europe	E Europe	3.739e-05	5.1146e-11	1.84556e-06
W Europe	E Europe	0	0	0
W Europe	E Europe	0	0	0
W Europe	E Europe	4.46741	9.43362e-06	0.205749
W Europe	E Europe	0.823813	2.18031e-06	0.01923
W Europe	E Europe	0.0352436	9.30357e-08	0.000805222
W Europe	E Europe	1.71802	2.60842e-06	0.137671
W Europe	E Europe	11.446	1.67977e-05	0.900185
W Europe	E Europe	82.1288	0.000233547	3.23519
W Europe	E Europe	2.56273	6.11672e-06	0.0776985
W Europe	E Europe	1.79092	5.28916e-06	0.325831
W Europe	E Europe	16.5735	6.00416e-05	3.58627
W Europe	E Europe	0	0	0
W Europe	E Europe	147.063	0.000255717	10.9132
W Europe	E Europe	299.367	0.00089353	9.71393
W Europe	E Europe	294.039	0.00114004	6.09015
W Europe	E Europe	7.57621	3.31219e-05	0.155948
W Europe	E Europe	463.322	0.00080092	34.4885
W Europe	E Europe	0	0	0
W Europe	E Europe	0	0	0
W Europe	E Europe	0	0	0
W Europe	E Europe	0	0	0
W Europe	E Europe	13.7839	8.08977e-06	1.22378
W Europe	E Europe	0	0	0
W Europe	E Europe	0	0	0
W Europe	E Europe	0	0	0
W Europe	E Europe	0	0	0
W Europe	E Europe	0.0461562	6.56232e-08	0.001364
W Europe	E Europe	85.3717	0.00010385	3.10692
W Europe	E Europe	0	0	0
W Europe	E Europe	0	0	0
W Europe	E Europe	0	0	0
W Europe	E Europe	0.811497	4.07916e-07	0.205413
W Europe	E Europe	3.15288e-06	9.58106e-12	1.56196e-06
W Europe	E Europe	0	0	0
W Europe	E Europe	268.715	0.000751321	129.825
W Europe	E Europe	28.1463	0.000100742	2.68347
W Europe	E Europe	0.162395	8.13949e-07	0.0215453
W Europe	E Europe	0.376857	1.50429e-06	0.0596358
W Europe	E Europe	10.6427	6.09465e-05	1.23055
W Europe	E Europe	0	0	0
W Europe	E Europe	0	0	0
W Europe	E Europe	0	0	0
W Europe	E Europe	1.19286	3.10919e-06	0.069891
W Europe	E Europe	1.35574	4.19049e-06	0.0979312
W Europe	E Europe	0	0	0
W Europe	E Europe	338.709	0.00075142	17.1392
W Europe	E Europe	96.404	0.000404665	3.39292
W Europe	E Europe	22.9418	0.000129924	0.528054
W Europe	E Europe	13.2895	6.22331e-05	0.271598
W Europe	E Europe	685.334	0.00146304	29.8111
W Europe	E Europe	0	0	0
W Europe	E Europe	14.5442	8.08817e-05	0.499163
W Europe	E Europe	0	0	0
W Europe	E Europe	2.9619e-06	1.68825e-11	4.82763e-07
W Europe	E Europe	5.9821e-05	3.50491e-10	1.07866e-05
W Europe	E Europe	0	0	0
W Europe	E Europe	0.1961	1.00616e-06	0.00928379
W Europe	E Europe	9.58865	5.3039e-05	0.326428
W Europe	E Europe	0.371436	1.68778e-06	0.0086603
W Europe	E Europe	0.60126	2.69968e-06	0.0131505
W Europe	E Europe	17.2645	3.72238e-05	0.777185
W Europe	E Europe	0	0	0
W Europe	E Europe	0	0	0
W Europe	E Europe	0	0	0
W Europe	E Europe	0	0	0
W Europe	E Europe	0	0	0
W Europe	E Europe	0	0	0
W Europe	E Europe	0	0	0
W Europe	E Europe	0	0	0
W Europe	E Europe	0	0	0
W Europe	E Europe	0	0	0
W Europe	E Europe	0	0	0
W Europe	E Europe	2.85079	1.46114e-05	0.139997
W Europe	E Europe	57.5904	0.000314164	3.41063
W Europe	E Europe	1.69619e-06	8.53787e-12	1.14367e-07
W Europe	E Europe	5.61829	1.39997e-06	0.0253972
W Europe	E Europe	0	0	0
W Europe	E Europe	0	0	0
W Europe	E Europe	337.99	0.0021935	9.82299
W Europe	E Europe	797.792	0.00533406	22.079
W Europe	E Europe	42.6018	0.000245131	1.66903
W Europe	E Europe	3.8537	2.37612e-05	0.0521221
W Europe	E Europe	317.617	0.00191934	24.0553
W Europe	E Europe	0	0	0
W Europe	E Europe	0	0	0
W Europe	E Europe	0	0	0
W Europe	E Europe	0	0	0
W Europe	E Europe	0	0	0
W Europe	E Europe	0	0	0
W Europe	E Europe	0	0	0
W Europe	E Europe	34.1412	8.81883e-05	0.718273
W Europe	E Europe	0	0	0
W Europe	E Europe	0.213137	6.88265e-07	0.0034341
W Europe	E Europe	70.3029	0.000141738	1.65289
W Europe	E Europe	0	0	0
W Europe	E Europe	0	0	0
W Europe	E Europe	0	0	0
W Europe	E Europe	0.0946222	1.89988e-07	0.0188016
W Europe	E Europe	1.19532e-05	2.42559e-11	1.59412e-06
W Europe	E Europe	0	0	0
W Europe	E Europe	1.38476	3.63621e-06	0.213182
W Europe	E Europe	2.34853	5.73312e-06	0.0914355
W Europe	E Europe	10.9667	3.99999e-05	0.373044
W Europe	E Europe	1.27335	4.63103e-06	0.033871
W Europe	E Europe	2.83464	8.11168e-06	0.340776
W Europe	E Europe	0	0	0
W Europe	E Europe	0.353105	1.4156e-06	0.0443987
W Europe	E Europe	0.224533	7.89458e-07	0.024317
W Europe	E Europe	1.96666	6.49597e-07	0.163723
W Europe	E Europe	24.4286	0.000114571	12.5148
W Europe	E Europe	0	0	0
W Europe	E Europe	22.0884	9.57767e-05	7.29293
W Europe	E Europe	6.2341	2.92932e-05	0.458939
W Europe	E Europe	2.5295	1.25638e-05	0.258304
W Europe	E Europe	0.628697	1.74011e-06	0.0462177
W Europe	E Europe	16.0272	6.86379e-05	4.07508
N America	E Europe	0	0	0
N America	E Europe	0	0	0
N America	E Europe	0	0	0
N America	E Europe	0.216387	9.15151e-07	0.0986034
N America	E Europe	13.1609	5.48493e-05	0.681258
N America	E Europe	0	0	0
N America	E Europe	102.056	0.000614975	3.08763
N America	E Europe	0	0	0
N America	E Europe	0	0	0
N America	E Europe	0.00380226	3.14868e-08	0.000469921
N America	E Europe	5.34417	2.69589e-05	0.331991
Asia & Pacific	E Europe	0	0	0
Asia & Pacific	E Europe	0	0	0
Asia & Pacific	E Europe	0	0	0
Asia & Pacific	E Europe	0.0396024	1.90651e-07	0.000631367
Asia & Pacific	E Europe	0	0	0
Asia & Pacific	E Europe	0	0	0
Asia & Pacific	E Europe	0	0	0
Asia & Pacific	E Europe	0	0	0
Asia & Pacific	E Europe	0	0	0
Asia & Pacific	E Europe	0	0	0
Asia & Pacific	E Europe	0	0	0
Asia & Pacific	E Europe	0	0	0
Asia & Pacific	E Europe	0	0	0
Asia & Pacific	E Europe	0	0	0
Asia & Pacific	E Europe	0.314323	1.06874e-06	0.00560941
Asia & Pacific	E Europe	19.0306	7.12883e-05	1.5387
Asia & Pacific	E Europe	0	0	0
Asia & Pacific	E Europe	0	0	0
Asia & Pacific	E Europe	0	0	0
Asia & Pacific	E Europe	168.125	0.000662688	5.94288
Asia & Pacific	E Europe	0.136038	5.32662e-07	0.00305173
Asia & Pacific	E Europe	21.9443	7.50674e-05	0.204616
N America	E Europe	0	0	0
N America	E Europe	0	0	0
N America	E Europe	0	0	0
N America	E Europe	0.442584	3.47504e-07	0.0125429
N America	E Europe	43.5688	6.00537e-05	2.48706
N America	E Europe	0	0	0
N America	E Europe	7.77048	6.49127e-06	0.244221
N America	E Europe	0	0	0
N America	E Europe	8.74568e-06	1.87118e-11	4.02199e-07
N America	E Europe	0	0	0
N America	E Europe	2.42927	4.12597e-06	0.0865753
Asia & Pacific	E Europe	0	0	0
Asia & Pacific	E Europe	0	0	0
Asia & Pacific	E Europe	0	0	0
Asia & Pacific	E Europe	3.70245e-07	1.76119e-12	1.16033e-07
Asia & Pacific	E Europe	0	0	0
Asia & Pacific	E Europe	0	0	0
Asia & Pacific	E Europe	0	0	0
Asia & Pacific	E Europe	0	0	0
Asia & Pacific	E Europe	0	0	0
Asia & Pacific	E Europe	0	0	0
Asia & Pacific	E Europe	4.37898e-06	2.50312e-11	1.87981e-07
C & S America	E Europe	0	0	0
C & S America	E Europe	0	0	0
C & S America	E Europe	0	0	0
C & S America	E Europe	0	0	0
C & S America	E Europe	88.2058	0.000223228	0.623387
C & S America	E Europe	0	0	0
C & S America	E Europe	5868.73	0.0156088	27.0402
C & S America	E Europe	0	0	0
C & S America	E Europe	250.038	0.00065938	7.43077
C & S America	E Europe	42.4313	0.000131243	0.964979
C & S America	E Europe	0	0	0
Asia & Pacific	E Europe	0	0	0
Asia & Pacific	E Europe	0	0	0
Asia & Pacific	E Europe	0	0	0
Asia & Pacific	E Europe	0.0258279	9.80335e-08	0.00265266
Asia & Pacific	E Europe	3.29411	1.66267e-05	0.0899338
Asia & Pacific	E Europe	0	0	0
Asia & Pacific	E Europe	0	0	0
Asia & Pacific	E Europe	0	0	0
Asia & Pacific	E Europe	0	0	0
Asia & Pacific	E Europe	0	0	0
Asia & Pacific	E Europe	0	0	0
C & S America	E Europe	0	0	0
C & S America	E Europe	0	0	0
C & S America	E Europe	0	0	0
C & S America	E Europe	0	0	0
C & S America	E Europe	16.2899	0.00028245	0.168706
C & S America	E Europe	0	0	0
C & S America	E Europe	0	0	0
C & S America	E Europe	0	0	0
C & S America	E Europe	0	0	0
C & S America	E Europe	0.161849	3.24701e-06	0.00303198
C & S America	E Europe	0	0	0
Asia & Pacific	E Europe	0	0	0
Asia & Pacific	E Europe	0	0	0
Asia & Pacific	E Europe	0	0	0
Asia & Pacific	E Europe	0.445561	1.64517e-06	0.00181326
Asia & Pacific	E Europe	0	0	0
Asia & Pacific	E Europe	0	0	0
Asia & Pacific	E Europe	898.938	0.00334406	7.97952
Asia & Pacific	E Europe	0	0	0
Asia & Pacific	E Europe	8.43294	2.75353e-05	0.895781
Asia & Pacific	E Europe	0	0	0
Asia & Pacific	E Europe	0	0	0
W Europe	E Europe	0	0	0
W Europe	E Europe	0	0	0
W Europe	E Europe	0	0	0
W Europe	E Europe	0.00918198	1.36505e-08	0.0043119
W Europe	E Europe	1.27013	4.45188e-06	0.132508
W Europe	E Europe	0	0	0
W Europe	E Europe	0.076877	2.83291e-07	0.0622452
W Europe	E Europe	0	0	0
W Europe	E Europe	0.0298437	1.86569e-07	0.0100428
W Europe	E Europe	0.00303316	2.32608e-08	0.000126248
W Europe	E Europe	10.0041	2.38538e-05	2.02468
M East	E Europe	0	0	0
M East	E Europe	0	0	0
M East	E Europe	0	0	0
M East	E Europe	0	0	0
M East	E Europe	3.23295	6.82175e-06	0.0677299
M East	E Europe	0	0	0
M East	E Europe	0	0	0
M East	E Europe	0	0	0
M East	E Europe	0	0	0
M East	E Europe	0	0	0
M East	E Europe	0	0	0
Asia & Pacific	E Europe	0	0	0
Asia & Pacific	E Europe	0	0	0
Asia & Pacific	E Europe	0	0	0
Asia & Pacific	E Europe	0.13447	7.75312e-07	0.00040527
Asia & Pacific	E Europe	84.9386	0.00035865	0.215942
Asia & Pacific	E Europe	0	0	0
Asia & Pacific	E Europe	0	0	0
Asia & Pacific	E Europe	0	0	0
Asia & Pacific	E Europe	111.493	0.000487617	0.679829
Asia & Pacific	E Europe	0.0442188	2.03852e-07	0.00044704
Asia & Pacific	E Europe	1.19828	8.71685e-06	0.0185622
W Europe	E Europe	0	0	0
W Europe	E Europe	0	0	0
W Europe	E Europe	0	0	0
W Europe	E Europe	0	0	0
W Europe	E Europe	0.142509	3.26493e-07	0.0049907
W Europe	E Europe	0	0	0
W Europe	E Europe	0	0	0
W Europe	E Europe	0	0	0
W Europe	E Europe	0	0	0
W Europe	E Europe	0.0858625	3.0239e-07	0.00466583
W Europe	E Europe	0.672399	1.61021e-06	0.103734
Asia & Pacific	E Europe	0	0	0
Asia & Pacific	E Europe	0	0	0
Asia & Pacific	E Europe	0	0	0
Asia & Pacific	E Europe	6.4003	0.000130035	0.860716
Asia & Pacific	E Europe	0.262783	2.33167e-06	0.00336953
Asia & Pacific	E Europe	0	0	0
Asia & Pacific	E Europe	0	0	0
Asia & Pacific	E Europe	0	0	0
Asia & Pacific	E Europe	0.165803	1.39579e-06	0.00275724
Asia & Pacific	E Europe	0	0	0
Asia & Pacific	E Europe	0	0	0
Africa	E Europe	0	0	0
Africa	E Europe	0	0	0
Africa	E Europe	0	0	0
Africa	E Europe	1.07962	1.32603e-05	0.00899671
Africa	E Europe	22.6424	0.000259549	0.211213
Africa	E Europe	0	0	0
Africa	E Europe	6058.65	0.0740615	25.0063
Africa	E Europe	0	0	0
Africa	E Europe	0.128493	1.25896e-06	0.00253889
Africa	E Europe	0	0	0
Africa	E Europe	0	0	0
Asia & Pacific	E Europe	0	0	0
Asia & Pacific	E Europe	0	0	0
Asia & Pacific	E Europe	0	0	0
Asia & Pacific	E Europe	12.654	0.000197244	0.29114
Asia & Pacific	E Europe	172.343	0.00248142	3.61129
Asia & Pacific	E Europe	0	0	0
Asia & Pacific	E Europe	54.5004	0.000806328	1.15144
Asia & Pacific	E Europe	81.71	0.000986394	3.05766
Asia & Pacific	E Europe	31.1444	0.000355635	0.988372
Asia & Pacific	E Europe	18.9213	0.000173423	0.419149
Asia & Pacific	E Europe	41.5226	0.000599783	1.09185
C & S America	E Europe	0	0	0
C & S America	E Europe	0	0	0
C & S America	E Europe	0	0	0
C & S America	E Europe	30.2487	0.000609274	0.284908
C & S America	E Europe	2807.46	0.0557778	23.178
C & S America	E Europe	0	0	0
C & S America	E Europe	19619.6	0.396186	87.1545
C & S America	E Europe	1597.13	0.0303733	20.456
C & S America	E Europe	155.166	0.00281188	1.65279
C & S America	E Europe	42.8367	0.000813462	0.340849
C & S America	E Europe	36.4751	0.000733046	0.208125
Africa	E Europe	88.6558	0.000256133	0.162708
Africa	E Europe	0	0	0
Africa	E Europe	0	0	0
Africa	E Europe	144.501	0.000420685	0.522457
Africa	E Europe	48.0611	0.000143003	0.191621
Africa	E Europe	0	0	0
Africa	E Europe	0	0	0
Africa	E Europe	0	0	0
Africa	E Europe	0	0	0
Africa	E Europe	1.5358	4.82451e-06	0.00589877
Africa	E Europe	74.4069	0.000218819	0.337347
M East	E Europe	0	0	0
M East	E Europe	0	0	0
M East	E Europe	26.1288	0.000133494	0.866935
M East	E Europe	0.176475	3.9978e-06	0.0377412
M East	E Europe	6.33042	6.06974e-05	0.235151
M East	E Europe	0	0	0
M East	E Europe	0	0	0
M East	E Europe	0	0	0
M East	E Europe	0	0	0
M East	E Europe	0	0	0
M East	E Europe	11.8983	0.00022783	0.700375
E Europe	W Europe	0	0	0
E Europe	W Europe	0	0	0
E Europe	W Europe	2.03072	3.33779e-06	0.099572
E Europe	W Europe	0.408791	2.94766e-07	0.0318231
E Europe	W Europe	396.924	0.000589262	42.6228
E Europe	W Europe	0	0	0
E Europe	W Europe	3.93206	4.27466e-06	0.137469
E Europe	W Europe	31.7747	5.7684e-05	2.25257
E Europe	W Europe	24.2793	4.99671e-05	1.6275
E Europe	W Europe	24.0586	3.7134e-05	2.31334
E Europe	W Europe	273.8	0.000493775	19.4446
M East	W Europe	0	0	0
M East	W Europe	0	0	0
M East	W Europe	0	0	0
M East	W Europe	0.998441	1.40593e-06	0.0876171
M East	W Europe	0	0	0
M East	W Europe	0	0	0
M East	W Europe	0	0	0
M East	W Europe	0	0	0
[truncated: 37,997 more rows]

## Sheet: FigureS12b,d,fSourceData
	exporterContinent	importerContinent	Land-driven SR (plant-based)	Land-driven RWR (plant-based)	Total GHG-driven SR (plant-based)
67	E Europe	W Europe	0	0	0
68	E Europe	W Europe	0	0	0
69	E Europe	W Europe	96.0921	1.97524e-05	0.527167
70	E Europe	W Europe	178.417	3.77479e-05	0.53621
71	E Europe	W Europe	3574.64	0.000758806	21.2314
72	E Europe	W Europe	0	0	0
73	E Europe	W Europe	1.82149	1.25123e-06	0.0803669
86	E Europe	W Europe	33.1973	3.33426e-05	0.748392
88	E Europe	W Europe	1.15217e-05	2.58161e-11	1.08373e-06
89	E Europe	W Europe	0.158847	4.6355e-07	0.00366684
100	M East	W Europe	0	0	0
101	M East	W Europe	0	0	0
102	M East	W Europe	0	0	0
103	M East	W Europe	65.1945	-1.52127e-05	2.02687
104	M East	W Europe	0	0	0
105	M East	W Europe	0	0	0
106	M East	W Europe	0	0	0
119	M East	W Europe	0	0	0
121	M East	W Europe	0	0	0
122	M East	W Europe	0	0	0
133	E Europe	W Europe	0	0	0
134	E Europe	W Europe	2935.93	0.000501873	16.8733
135	E Europe	W Europe	4244.7	0.00073108	24.1455
136	E Europe	W Europe	427.334	0.000327245	5.18967
137	E Europe	W Europe	2363.33	0.000393257	12.5384
138	E Europe	W Europe	0	0	0
139	E Europe	W Europe	1.22492	3.4712e-06	0.0993867
152	E Europe	W Europe	6.25778	1.18845e-05	0.142453
154	E Europe	W Europe	0	0	0
155	E Europe	W Europe	8.25845	1.0113e-05	0.136922
232	E Europe	W Europe	0	0	0
233	E Europe	W Europe	0	0	0
234	E Europe	W Europe	0	0	0
235	E Europe	W Europe	6.28624	1.09355e-06	0.0364293
236	E Europe	W Europe	0	0	0
237	E Europe	W Europe	0	0	0
238	E Europe	W Europe	0	0	0
251	E Europe	W Europe	0	0	0
253	E Europe	W Europe	0	0	0
254	E Europe	W Europe	0	0	0
397	E Europe	W Europe	0	0	0
398	E Europe	W Europe	0	0	0
399	E Europe	W Europe	375.061	9.76873e-05	1.50408
400	E Europe	W Europe	84.7717	9.91827e-05	1.01545
401	E Europe	W Europe	86.5627	1.50552e-05	0.278821
402	E Europe	W Europe	0	0	0
403	E Europe	W Europe	0.180421	2.33724e-07	0.00455258
416	E Europe	W Europe	0.229229	5.87666e-07	0.101322
418	E Europe	W Europe	0	0	0
419	E Europe	W Europe	0.293222	1.18809e-07	0.00430941
430	E Europe	W Europe	0	0	0
431	E Europe	W Europe	11715.3	0.00165281	46.41
432	E Europe	W Europe	33028.2	0.00630252	132.869
433	E Europe	W Europe	2902	0.00228349	36.6076
434	E Europe	W Europe	27319	0.00637915	126.007
435	E Europe	W Europe	0	0	0
436	E Europe	W Europe	2.57292	4.97559e-06	0.192087
449	E Europe	W Europe	74.9282	3.24065e-05	0.549527
451	E Europe	W Europe	9.56636e-06	1.21458e-11	4.20056e-07
452	E Europe	W Europe	1.2255	1.44482e-06	0.0414999
529	E Europe	W Europe	0	0	0
530	E Europe	W Europe	0	0	0
531	E Europe	W Europe	7.38559	9.33681e-07	0.0274429
532	E Europe	W Europe	219.364	4.72628e-05	1.50208
533	E Europe	W Europe	113.606	1.55925e-05	0.380399
534	E Europe	W Europe	0	0	0
535	E Europe	W Europe	0.0275693	9.44992e-08	0.00422141
548	E Europe	W Europe	1.2343	4.92807e-06	0.0148851
550	E Europe	W Europe	0	0	0
551	E Europe	W Europe	1.79031	6.24349e-07	0.0341171
595	E Europe	W Europe	0	0	0
596	E Europe	W Europe	0	0	0
597	E Europe	W Europe	0	0	0
598	E Europe	W Europe	0	0	0
599	E Europe	W Europe	0	0	0
600	E Europe	W Europe	0	0	0
601	E Europe	W Europe	0	0	0
614	E Europe	W Europe	0	0	0
616	E Europe	W Europe	0	0	0
617	E Europe	W Europe	0	0	0
694	E Europe	W Europe	0	0	0
695	E Europe	W Europe	26.3556	3.77692e-06	0.210352
696	E Europe	W Europe	365.069	4.57165e-05	2.11216
697	E Europe	W Europe	1024.88	0.000284702	15.9162
698	E Europe	W Europe	204.263	3.09792e-05	2.0154
699	E Europe	W Europe	0	0	0
700	E Europe	W Europe	0.199866	5.29046e-07	0.0408443
713	E Europe	W Europe	19.8055	2.70585e-05	0.442899
715	E Europe	W Europe	0	0	0
716	E Europe	W Europe	1.19204	8.14492e-07	0.0256799
760	E Europe	W Europe	0	0	0
761	E Europe	W Europe	1157.29	0.000245817	2.60329
762	E Europe	W Europe	2200.91	0.000477927	7.71594
763	E Europe	W Europe	413.861	0.000133807	3.22899
764	E Europe	W Europe	1865.88	0.000396532	5.4095
765	E Europe	W Europe	0	0	0
766	E Europe	W Europe	0.384713	1.22481e-06	0.0129578
779	E Europe	W Europe	3.93854	4.14778e-06	0.023284
781	E Europe	W Europe	0	0	0
782	E Europe	W Europe	0.0096191	6.84421e-09	0.000126777
826	E Europe	W Europe	0	0	0
827	E Europe	W Europe	68.4896	1.84089e-05	0.620268
828	E Europe	W Europe	232.498	7.22318e-05	2.66377
829	E Europe	W Europe	213.989	0.000137368	3.1904
830	E Europe	W Europe	468.28	9.6805e-05	2.06771
831	E Europe	W Europe	0	0	0
832	E Europe	W Europe	0.868245	2.52488e-06	0.0461381
845	E Europe	W Europe	4.49904	3.87307e-05	0.0869901
847	E Europe	W Europe	0	0	0
848	E Europe	W Europe	0.196148	8.67979e-07	0.00789352
859	E Europe	W Europe	0	0	0
860	E Europe	W Europe	5702.79	0.000960738	31.166
861	E Europe	W Europe	9355.63	0.00184557	48.2249
862	E Europe	W Europe	391.744	0.000161668	1.88137
863	E Europe	W Europe	7798.13	0.00168727	37.398
864	E Europe	W Europe	0	0	0
865	E Europe	W Europe	0.590426	9.00199e-07	0.0322553
878	E Europe	W Europe	16.3214	7.52802e-06	0.145343
880	E Europe	W Europe	0.117919	4.318e-07	0.0177201
881	E Europe	W Europe	1.02193	6.20003e-07	0.0168636
925	N America	W Europe	0	0	0
926	N America	W Europe	0	0	0
927	N America	W Europe	1851.04	0.00152132	6.02256
928	N America	W Europe	129.388	0.000147082	1.07407
929	N America	W Europe	3434.69	0.00289734	4.38427
930	N America	W Europe	0	0	0
931	N America	W Europe	0.0937628	3.47597e-07	0.0169962
944	N America	W Europe	6.32254	2.26897e-05	0.0589846
946	N America	W Europe	5.35248	2.80984e-05	1.59318
947	N America	W Europe	0.0166514	1.08692e-07	0.000356101
958	Asia & Pacific	W Europe	0	0	0
959	Asia & Pacific	W Europe	0	0	0
960	Asia & Pacific	W Europe	0	0	0
961	Asia & Pacific	W Europe	0.0271649	1.38071e-07	0.000958624
962	Asia & Pacific	W Europe	0.00109507	4.29335e-09	1.23855e-07
963	Asia & Pacific	W Europe	0	0	0
964	Asia & Pacific	W Europe	0.0168065	1.49335e-07	0.000669867
977	Asia & Pacific	W Europe	0.13913	3.81791e-07	0.000317604
979	Asia & Pacific	W Europe	0.0770311	2.72836e-07	0.00556081
980	Asia & Pacific	W Europe	0	0	0
991	Asia & Pacific	W Europe	39.068	8.99516e-05	2.21467
992	Asia & Pacific	W Europe	1.39279	2.74351e-06	0.016595
993	Asia & Pacific	W Europe	12.4105	2.76964e-05	0.173636
994	Asia & Pacific	W Europe	511.052	0.00116709	7.42926
995	Asia & Pacific	W Europe	5249.87	0.012875	30.4805
996	Asia & Pacific	W Europe	0	0	0
997	Asia & Pacific	W Europe	1.95287	7.16015e-06	0.0491718
1010	Asia & Pacific	W Europe	2.63799	1.0991e-05	0.005283
1012	Asia & Pacific	W Europe	0	0	0
1013	Asia & Pacific	W Europe	0	0	0
1024	N America	W Europe	0	0	0
1025	N America	W Europe	37.7974	1.16823e-05	0.0747806
1026	N America	W Europe	323.84	0.000101722	0.922044
1027	N America	W Europe	45.2543	2.01574e-05	0.334522
1028	N America	W Europe	288.298	8.98579e-05	0.6974
1029	N America	W Europe	0	0	0
1030	N America	W Europe	0.0636756	1.79018e-07	0.00352478
1043	N America	W Europe	23.9234	0.000155497	1.51542
1045	N America	W Europe	2.39979e-06	3.72464e-12	5.33502e-06
1046	N America	W Europe	0.246814	2.86242e-07	0.00178758
1057	Asia & Pacific	W Europe	0	0	0
1058	Asia & Pacific	W Europe	0	0	0
1059	Asia & Pacific	W Europe	0	0	0
1060	Asia & Pacific	W Europe	2.06034	1.13101e-05	0.108554
1061	Asia & Pacific	W Europe	0.0986242	5.35856e-07	0.00235989
1062	Asia & Pacific	W Europe	0	0	0
1063	Asia & Pacific	W Europe	0.0123871	7.70279e-08	0.00128167
1076	Asia & Pacific	W Europe	1.22459e-06	5.953e-12	9.25327e-08
1078	Asia & Pacific	W Europe	0.357145	2.08527e-06	0.160605
1079	Asia & Pacific	W Europe	0	0	0
1090	C & S America	W Europe	0	0	0
1091	C & S America	W Europe	0	0	0
1092	C & S America	W Europe	0	0	0
1093	C & S America	W Europe	24827	0.0522337	18.8846
1094	C & S America	W Europe	0.00147025	2.87398e-09	9.74014e-07
1095	C & S America	W Europe	0	0	0
1096	C & S America	W Europe	27.3669	6.11289e-05	0.35941
1109	C & S America	W Europe	212.727	0.000514553	0.640782
1111	C & S America	W Europe	0.869993	1.78466e-06	0.00742746
1112	C & S America	W Europe	1.43537	3.29635e-06	0.00316463
1123	Asia & Pacific	W Europe	20.1912	9.61803e-05	0.711703
1124	Asia & Pacific	W Europe	0	0	0
1125	Asia & Pacific	W Europe	36.7559	0.000170044	0.154315
1126	Asia & Pacific	W Europe	1442.04	0.00700471	5.3698
1127	Asia & Pacific	W Europe	1444.86	0.0067388	2.51295
1128	Asia & Pacific	W Europe	0	0	0
1129	Asia & Pacific	W Europe	22.4681	0.000105111	0.681942
1142	Asia & Pacific	W Europe	12.2927	5.97708e-05	0.0458406
1144	Asia & Pacific	W Europe	271.194	0.00138694	11.5772
1145	Asia & Pacific	W Europe	0.0636447	2.43254e-07	0.000760409
1156	C & S America	W Europe	0	0	0
1157	C & S America	W Europe	0	0	0
1158	C & S America	W Europe	14.8936	0.000258498	0.0178141
1159	C & S America	W Europe	150.657	0.00260879	0.367271
1160	C & S America	W Europe	0	0	0
1161	C & S America	W Europe	0	0	0
1162	C & S America	W Europe	8.36027	0.000201245	0.017751
1175	C & S America	W Europe	1.12726	4.50283e-06	0.00373609
1177	C & S America	W Europe	0	0	0
1178	C & S America	W Europe	0	0	0
1189	E Europe	W Europe	0	0	0
1190	E Europe	W Europe	1814.28	0.00038453	1.54253
1191	E Europe	W Europe	49.2261	1.00891e-05	0.0276369
1192	E Europe	W Europe	7796.45	0.0019071	51.1946
1193	E Europe	W Europe	22054.3	0.0047498	19.1645
1194	E Europe	W Europe	0	0	0
1195	E Europe	W Europe	0	0	0
1208	E Europe	W Europe	92.2004	9.90527e-05	0.298349
1210	E Europe	W Europe	0	0	0
1211	E Europe	W Europe	0	0	0
1222	Asia & Pacific	W Europe	0	0	0
1223	Asia & Pacific	W Europe	0	0	0
1224	Asia & Pacific	W Europe	0.00167465	2.56525e-09	1.7225e-06
1225	Asia & Pacific	W Europe	363.038	0.000781057	2.59651
1226	Asia & Pacific	W Europe	0	0	0
1227	Asia & Pacific	W Europe	0	0	0
1228	Asia & Pacific	W Europe	0.535757	2.3246e-06	0.0258287
1241	Asia & Pacific	W Europe	0.480752	2.35293e-06	0.0034624
1243	Asia & Pacific	W Europe	0	0	0
1244	Asia & Pacific	W Europe	0.0115533	5.31912e-08	8.69397e-05
1288	M East	W Europe	1.23861	5.58113e-07	0.272987
1289	M East	W Europe	0	0	0
1290	M East	W Europe	4.29184	2.99199e-06	0.0118737
1291	M East	W Europe	1771.96	0.00114294	22.7985
1292	M East	W Europe	219.396	0.00018073	0.96416
1293	M East	W Europe	0	0	0
1294	M East	W Europe	1.77141	6.12294e-06	0.0470979
1307	M East	W Europe	6.1039	2.23481e-05	0.0172001
1309	M East	W Europe	0.00852152	9.96827e-08	0.00513242
1310	M East	W Europe	0	0	0
1321	Asia & Pacific	W Europe	5.58514	9.15544e-05	0.224231
1322	Asia & Pacific	W Europe	0.169473	2.48579e-07	0.00137773
1323	Asia & Pacific	W Europe	4.12645	3.40362e-05	0.0485366
1324	Asia & Pacific	W Europe	141.533	0.00247511	2.01688
1325	Asia & Pacific	W Europe	417.94	0.00873066	6.07731
1326	Asia & Pacific	W Europe	0	0	0
1327	Asia & Pacific	W Europe	1.84424	2.19003e-05	0.0370694
1340	Asia & Pacific	W Europe	0.27567	1.91976e-06	0.00283172
1342	Asia & Pacific	W Europe	0	0	0
1343	Asia & Pacific	W Europe	0	0	0
1387	Asia & Pacific	W Europe	0	0	0
1388	Asia & Pacific	W Europe	0	0	0
1389	Asia & Pacific	W Europe	0	0	0
1390	Asia & Pacific	W Europe	193.121	0.00209939	0.952617
1391	Asia & Pacific	W Europe	0	0	0
1392	Asia & Pacific	W Europe	0	0	0
1393	Asia & Pacific	W Europe	114.532	0.00125492	0.242279
1406	Asia & Pacific	W Europe	0.409689	4.23435e-06	0.00083253
1408	Asia & Pacific	W Europe	3.16243	3.3038e-05	0.0639639
1409	Asia & Pacific	W Europe	0	0	0
1420	Africa	W Europe	0	0	0
1421	Africa	W Europe	0	0	0
1422	Africa	W Europe	0	0	0
1423	Africa	W Europe	2682.71	0.0150611	55.4445
1424	Africa	W Europe	92.4375	0.000500164	0.102381
1425	Africa	W Europe	0	0	0
1426	Africa	W Europe	0.294241	1.8709e-06	0.0114106
1439	Africa	W Europe	0.581626	3.88113e-06	0.00708946
1441	Africa	W Europe	0	0	0
1442	Africa	W Europe	0	0	0
1453	Asia & Pacific	W Europe	487.939	0.00627443	13.2333
1454	Asia & Pacific	W Europe	2008.56	0.00419	7.77953
1455	Asia & Pacific	W Europe	334.614	0.0035405	1.16512
1456	Asia & Pacific	W Europe	11573.1	0.136917	67.9715
1457	Asia & Pacific	W Europe	1092.07	0.0125522	0.738087
1458	Asia & Pacific	W Europe	0	0	0
1459	Asia & Pacific	W Europe	180.401	0.00207553	5.30435
1472	Asia & Pacific	W Europe	8.9825	8.6621e-05	0.0695056
1474	Asia & Pacific	W Europe	1616.2	0.0205174	46.4776
1475	Asia & Pacific	W Europe	0.0446916	4.8117e-07	0.00114636
1486	C & S America	W Europe	50.7627	0.0005612	0.854232
1487	C & S America	W Europe	0	0	0
1488	C & S America	W Europe	992.908	0.015327	1.77946
1489	C & S America	W Europe	31512.8	0.502638	73.1904
1490	C & S America	W Europe	2063.72	0.0269152	1.32192
1491	C & S America	W Europe	0	0	0
1492	C & S America	W Europe	227.861	0.00403561	1.22626
1505	C & S America	W Europe	57.2009	0.000989792	0.839383
1507	C & S America	W Europe	10.2301	0.000141813	0.151231
1508	C & S America	W Europe	2.94056	5.25954e-05	0.0086671
1519	E Europe	W Europe	0	0	0
1520	E Europe	W Europe	57.3483	1.38725e-05	0.170927
1521	E Europe	W Europe	7436.52	0.00229685	24.4907
1522	E Europe	W Europe	5654.96	0.00171693	34.5732
1523	E Europe	W Europe	4118.56	0.000835582	8.01491
1524	E Europe	W Europe	0	0	0
1525	E Europe	W Europe	2.52709	1.89535e-06	0.156475
1538	E Europe	W Europe	148.469	4.46582e-05	1.42781
1540	E Europe	W Europe	0	0	0
1541	E Europe	W Europe	6.45042	2.01593e-06	0.143201
1552	Africa	W Europe	0	0	0
1553	Africa	W Europe	14.3159	0.000116802	0.0214105
1554	Africa	W Europe	0	0	0
1555	Africa	W Europe	47616.5	0.195007	43.6759
1556	Africa	W Europe	4994.82	0.0198321	1.8964
1557	Africa	W Europe	0	0	0
1558	Africa	W Europe	2149.31	0.00786057	8.68515
1571	Africa	W Europe	64.6775	0.00023073	0.181296
1573	Africa	W Europe	0	0	0
1574	Africa	W Europe	5.75478	1.93772e-05	0.0237669
1585	M East	W Europe	0	0	0
1586	M East	W Europe	35.9715	0.000110449	0.123788
1587	M East	W Europe	7.24771	2.93581e-05	0.0525027
1588	M East	W Europe	4820.66	0.0198368	80.2313
1589	M East	W Europe	60.6813	0.000217623	0.373871
1590	M East	W Europe	0	0	0
1591	M East	W Europe	11.1489	5.47443e-05	0.423584
1604	M East	W Europe	4.09486	2.06477e-05	0.0405605
1606	M East	W Europe	26.238	0.000124605	0.204928
1607	M East	W Europe	0.0067511	2.92621e-08	9.32814e-05
1684	E Europe	W Europe	0	0	0
1685	E Europe	W Europe	4.69388	1.02702e-06	0.0264927
1686	E Europe	W Europe	12.1303	2.49348e-06	0.0665478
1687	E Europe	W Europe	34.3012	7.25716e-06	0.103088
1688	E Europe	W Europe	1589.41	0.000337392	9.44021
1689	E Europe	W Europe	0	0	0
1690	E Europe	W Europe	1066.9	0.000732885	47.0733
1703	E Europe	W Europe	1.16242	1.16751e-06	0.0262053
1705	E Europe	W Europe	1.3668e-05	3.06252e-11	1.28561e-06
1706	E Europe	W Europe	48.5413	0.000141654	1.12053
1717	M East	W Europe	0	0	0
1718	M East	W Europe	0	0	0
1719	M East	W Europe	0	0	0
1720	M East	W Europe	184.426	-4.30347e-05	5.73373
1721	M East	W Europe	0	0	0
1722	M East	W Europe	0	0	0
1723	M East	W Europe	0.979704	4.20318e-06	0.0644243
1736	M East	W Europe	0.0200697	8.52661e-09	0.000322761
1738	M East	W Europe	0	0	0
1739	M East	W Europe	0	0	0
1750	E Europe	W Europe	0	0	0
1751	E Europe	W Europe	28.3601	4.84793e-06	0.162991
1752	E Europe	W Europe	0.0389962	6.71645e-09	0.000221825
1753	E Europe	W Europe	133.3	0.000102079	1.61884
1754	E Europe	W Europe	0.65031	1.08211e-07	0.00345015
1755	E Europe	W Europe	0	0	0
1756	E Europe	W Europe	10.9603	3.10596e-05	0.889291
1769	E Europe	W Europe	0.093251	1.77098e-07	0.00212278
1771	E Europe	W Europe	0.429388	2.34693e-06	0.104918
1772	E Europe	W Europe	2.88574	3.53377e-06	0.0478445
1849	E Europe	W Europe	0	0	0
1850	E Europe	W Europe	0	0	0
1851	E Europe	W Europe	0	0	0
1852	E Europe	W Europe	6.63626	1.15444e-06	0.0384577
1853	E Europe	W Europe	53.7599	7.17149e-06	0.286198
1854	E Europe	W Europe	0	0	0
1855	E Europe	W Europe	0.463405	1.58374e-06	0.117984
1868	E Europe	W Europe	0	0	0
1870	E Europe	W Europe	0	0	0
1871	E Europe	W Europe	0	0	0
2014	E Europe	W Europe	0	0	0
2015	E Europe	W Europe	0	0	0
2016	E Europe	W Europe	0	0	0
2017	E Europe	W Europe	1.29568	1.51594e-06	0.0155205
2018	E Europe	W Europe	0	0	0
2019	E Europe	W Europe	0	0	0
2020	E Europe	W Europe	19.3638	2.50845e-05	0.488608
2033	E Europe	W Europe	0.0182775	4.68574e-08	0.00807889
2035	E Europe	W Europe	0	0	0
2036	E Europe	W Europe	0	0	0
2047	E Europe	W Europe	0	0	0
2048	E Europe	W Europe	0	0	0
2049	E Europe	W Europe	28.8497	5.50517e-06	0.11606
2050	E Europe	W Europe	47.1599	3.71087e-05	0.594905
2051	E Europe	W Europe	356.577	8.32626e-05	1.64468
2052	E Europe	W Europe	0	0	0
2053	E Europe	W Europe	10.4373	2.01839e-05	0.779217
2066	E Europe	W Europe	98.1687	4.24581e-05	0.719974
2068	E Europe	W Europe	2.38646	3.02995e-06	0.104789
2069	E Europe	W Europe	2.20101	2.59491e-06	0.0745341
2146	E Europe	W Europe	0	0	0
2147	E Europe	W Europe	999.701	0.000176712	4.51859
2148	E Europe	W Europe	0.0261373	3.30426e-09	9.71194e-05
2149	E Europe	W Europe	16.0717	3.46271e-06	0.11005
2150	E Europe	W Europe	670.869	9.20778e-05	2.24635
2151	E Europe	W Europe	0	0	0
2152	E Europe	W Europe	0.187975	6.44321e-07	0.0287827
2165	E Europe	W Europe	0.03427	1.36826e-07	0.000413281
2167	E Europe	W Europe	0	0	0
2168	E Europe	W Europe	0	0	0
2212	E Europe	W Europe	0	0	0
2213	E Europe	W Europe	373.298	2.40836e-05	0.717203
2214	E Europe	W Europe	0	0	0
2215	E Europe	W Europe	0	0	0
2216	E Europe	W Europe	149.926	9.44183e-06	0.236681
2217	E Europe	W Europe	0	0	0
2218	E Europe	W Europe	1.14139	1.34225e-06	0.0623245
2231	E Europe	W Europe	0	0	0
2233	E Europe	W Europe	0	0	0
2234	E Europe	W Europe	0	0	0
2311	E Europe	W Europe	0	0	0
2312	E Europe	W Europe	173.974	2.49316e-05	1.38854
2313	E Europe	W Europe	1.57644	1.97413e-07	0.0091207
2314	E Europe	W Europe	728.879	0.000202476	11.3194
2315	E Europe	W Europe	4.37041	6.62831e-07	0.0431214
2316	E Europe	W Europe	0	0	0
2317	E Europe	W Europe	38.6488	0.000102304	7.89823
2330	E Europe	W Europe	18.803	2.5689e-05	0.420482
2332	E Europe	W Europe	2.26492e-05	1.86038e-10	1.32142e-06
2333	E Europe	W Europe	79.2809	5.41706e-05	1.70793
2377	E Europe	W Europe	0	0	0
2378	E Europe	W Europe	4.89355e-05	1.03942e-11	1.10079e-07
2379	E Europe	W Europe	76.5444	1.66216e-05	0.268349
2380	E Europe	W Europe	15.8856	5.13605e-06	0.123942
2381	E Europe	W Europe	5856.23	0.00124455	16.9782
2382	E Europe	W Europe	0	0	0
2383	E Europe	W Europe	1.51187	4.81335e-06	0.0509223
2396	E Europe	W Europe	1.16404	1.22588e-06	0.00688159
2398	E Europe	W Europe	0	0	0
2399	E Europe	W Europe	6.01798	4.28193e-06	0.079315
2443	E Europe	W Europe	0	0	0
2444	E Europe	W Europe	0	0	0
2445	E Europe	W Europe	0	0	0
2446	E Europe	W Europe	3.12472	2.00588e-06	0.0465871
2447	E Europe	W Europe	0	0	0
2448	E Europe	W Europe	0	0	0
2449	E Europe	W Europe	1.12637	3.27552e-06	0.0598548
2462	E Europe	W Europe	2.48835e-06	2.14214e-11	4.81129e-08
2464	E Europe	W Europe	0	0	0
2465	E Europe	W Europe	0	0	0
2476	E Europe	W Europe	0	0	0
2477	E Europe	W Europe	47.8652	8.06375e-06	0.261585
2478	E Europe	W Europe	1.40473	2.77109e-07	0.00724087
2479	E Europe	W Europe	44.1712	1.82289e-05	0.212134
2480	E Europe	W Europe	0	0	0
2481	E Europe	W Europe	0	0	0
2482	E Europe	W Europe	21.6637	3.30297e-05	1.1835
2495	E Europe	W Europe	0.292641	1.34977e-07	0.00260599
2497	E Europe	W Europe	0	0	0
2498	E Europe	W Europe	4.70855e-06	2.85666e-12	7.76989e-08
2542	N America	W Europe	0	0	0
2543	N America	W Europe	2421.81	0.00211612	6.30007
2544	N America	W Europe	62.4249	5.13053e-05	0.203106
2545	N America	W Europe	1648.24	0.00187365	13.6823
2546	N America	W Europe	918.653	0.000774933	1.17263
2547	N America	W Europe	0	0	0
2548	N America	W Europe	39.1114	0.000144994	7.08965
2561	N America	W Europe	192.62	0.000691255	1.797
2563	N America	W Europe	3.7867	1.98787e-05	1.12712
2564	N America	W Europe	39.0758	0.000255066	0.83566
2575	Asia & Pacific	W Europe	0	0	0
2576	Asia & Pacific	W Europe	0	0	0
2577	Asia & Pacific	W Europe	0	0	0
2578	Asia & Pacific	W Europe	0.379283	1.92778e-06	0.0133846
2579	Asia & Pacific	W Europe	0.000173279	6.79359e-10	1.95982e-08
2580	Asia & Pacific	W Europe	0	0	0
2581	Asia & Pacific	W Europe	2.46618	2.19134e-05	0.0982963
2594	Asia & Pacific	W Europe	0.171554	4.70768e-07	0.000391622
2596	Asia & Pacific	W Europe	0.015246	5.39998e-08	0.0011006
2597	Asia & Pacific	W Europe	0	0	0
2608	Asia & Pacific	W Europe	0	0	0
2609	Asia & Pacific	W Europe	0	0	0
2610	Asia & Pacific	W Europe	2.86475	6.39326e-06	0.0400811
2611	Asia & Pacific	W Europe	710.229	0.00162195	10.3248
2612	Asia & Pacific	W Europe	340.854	0.000835923	1.97898
2613	Asia & Pacific	W Europe	0	0	0
2614	Asia & Pacific	W Europe	718.496	0.00263435	18.0912
2627	Asia & Pacific	W Europe	58.405	0.000243339	0.116965
2629	Asia & Pacific	W Europe	42.2503	9.79697e-05	2.50809
2630	Asia & Pacific	W Europe	0.349132	8.03139e-07	0.011035
2641	N America	W Europe	0	0	0
2642	N America	W Europe	8734.33	0.00269958	17.2805
2643	N America	W Europe	142.948	4.49016e-05	0.407004
2644	N America	W Europe	632.605	0.000281778	4.67624
2645	N America	W Europe	14208.3	0.00442849	34.3701
2646	N America	W Europe	0	0	0
2647	N America	W Europe	3.81767	1.0733e-05	0.211328
2660	N America	W Europe	10.0568	6.53672e-05	0.637047
2662	N America	W Europe	8.29997e-06	1.28822e-11	1.84518e-05
2663	N America	W Europe	30.8046	3.57255e-05	0.223106
2674	Asia & Pacific	W Europe	0	0	0
2675	Asia & Pacific	W Europe	0	0	0
2676	Asia & Pacific	W Europe	0	0	0
2677	Asia & Pacific	W Europe	0	0	0
2678	Asia & Pacific	W Europe	0	0	0
2679	Asia & Pacific	W Europe	0	0	0
2680	Asia & Pacific	W Europe	0.383406	2.38418e-06	0.0396704
2693	Asia & Pacific	W Europe	0	0	0
2695	Asia & Pacific	W Europe	0.0530812	3.09926e-07	0.0238701
2696	Asia & Pacific	W Europe	2.62392e-05	1.95211e-10	1.03553e-06
2707	C & S America	W Europe	0	0	0
2708	C & S America	W Europe	0	0	0
2709	C & S America	W Europe	92.7872	0.000188829	0.317742
2710	C & S America	W Europe	3207.6	0.00674848	2.43985
2711	C & S America	W Europe	0.000311912	6.09714e-10	2.06636e-07
2712	C & S America	W Europe	0	0	0
2713	C & S America	W Europe	21535.9	0.0481043	282.831
2726	C & S America	W Europe	566.61	0.00137054	1.70676
2728	C & S America	W Europe	451.666	0.000926522	3.85604
2729	C & S America	W Europe	746.312	0.00171392	1.64543
2740	Asia & Pacific	W Europe	0	0	0
2741	Asia & Pacific	W Europe	0.000185237	4.91096e-10	1.3803e-06
2742	Asia & Pacific	W Europe	6.11834	2.83053e-05	0.025687
2743	Asia & Pacific	W Europe	3832.57	0.0186168	14.2716
2744	Asia & Pacific	W Europe	1142.92	0.00533056	1.9878
2745	Asia & Pacific	W Europe	0	0	0
2746	Asia & Pacific	W Europe	4412.65	0.0206434	133.931
2759	Asia & Pacific	W Europe	3944.99	0.0191818	14.7113
2761	Asia & Pacific	W Europe	1725.7	0.00882562	73.6697
2762	Asia & Pacific	W Europe	1785.3	0.00682352	21.3302
2773	C & S America	W Europe	0	0	0
2774	C & S America	W Europe	0	0	0
2775	C & S America	W Europe	0	0	0
2776	C & S America	W Europe	430.276	0.00745069	1.04892
2777	C & S America	W Europe	0	0	0
2778	C & S America	W Europe	0	0	0
2779	C & S America	W Europe	3856.07	0.092822	8.18742
2792	C & S America	W Europe	9.28477	3.70879e-05	0.0307726
2794	C & S America	W Europe	0	0	0
2795	C & S America	W Europe	568.528	0.00964873	1.47263
2806	E Europe	W Europe	0	0	0
2807	E Europe	W Europe	1527.36	0.000323719	1.29859
2808	E Europe	W Europe	52.8834	1.08387e-05	0.0296902
2809	E Europe	W Europe	208.466	5.09933e-05	1.36887
2810	E Europe	W Europe	20174.1	0.00434488	17.5308
2811	E Europe	W Europe	0	0	0
2812	E Europe	W Europe	0.234223	3.49985e-07	0.0336628
2825	E Europe	W Europe	195.489	0.000210018	0.632579
2827	E Europe	W Europe	32.3925	6.74965e-05	2.47754
2828	E Europe	W Europe	851.59	0.000538376	2.8135
2839	Asia & Pacific	W Europe	0	0	0
2840	Asia & Pacific	W Europe	0	0	0
2841	Asia & Pacific	W Europe	2.21409	3.39159e-06	0.00227736
2842	Asia & Pacific	W Europe	2326.05	0.00500438	16.6363
2843	Asia & Pacific	W Europe	31385	0.0469432	14.415
2844	Asia & Pacific	W Europe	0	0	0
2845	Asia & Pacific	W Europe	6.50593	2.82286e-05	0.313649
2858	Asia & Pacific	W Europe	9.99026	4.8895e-05	0.0719504
2860	Asia & Pacific	W Europe	0	0	0
2861	Asia & Pacific	W Europe	57.6526	0.000265433	0.433843
2905	M East	W Europe	1.03469e-07	4.66229e-14	2.28044e-08
2906	M East	W Europe	2.75861	1.62219e-06	0.00603747
2907	M East	W Europe	0.0374223	2.60884e-08	0.000103532
2908	M East	W Europe	1286.25	0.00082965	16.5492
2909	M East	W Europe	1.38972	1.14479e-06	0.00610726
2910	M East	W Europe	0	0	0
2911	M East	W Europe	338.102	0.00116866	8.98938
2924	M East	W Europe	49.8186	0.0001824	0.140384
2926	M East	W Europe	3.08995e-05	3.61455e-10	1.86104e-05
2927	M East	W Europe	0	0	0
2938	Asia & Pacific	W Europe	0	0	0
2939	Asia & Pacific	W Europe	0	0	0
2940	Asia & Pacific	W Europe	1.0156	8.37693e-06	0.0119458
2941	Asia & Pacific	W Europe	209.719	0.00366755	2.98856
2942	Asia & Pacific	W Europe	28.834	0.000602334	0.419278
2943	Asia & Pacific	W Europe	0	0	0
2944	Asia & Pacific	W Europe	723.464	0.00859109	14.5416
2957	Asia & Pacific	W Europe	6.50747	4.5318e-05	0.0668456
2959	Asia & Pacific	W Europe	4.18558	6.79991e-05	0.173797
2960	Asia & Pacific	W Europe	0.220561	2.09598e-06	0.00675417
3004	Asia & Pacific	W Europe	0	0	0
3005	Asia & Pacific	W Europe	0	0	0
3006	Asia & Pacific	W Europe	0	0	0
3007	Asia & Pacific	W Europe	195.158	0.00212153	0.962662
3008	Asia & Pacific	W Europe	0	0	0
3009	Asia & Pacific	W Europe	0	0	0
3010	Asia & Pacific	W Europe	40634.4	0.445226	85.9568
3023	Asia & Pacific	W Europe	1578.83	0.016318	3.20834
3025	Asia & Pacific	W Europe	0	0	0
3026	Asia & Pacific	W Europe	219.442	0.00136459	0.89087
3037	Africa	W Europe	0	0	0
3038	Africa	W Europe	0	0	0
3039	Africa	W Europe	7.27113	3.89807e-05	0.0130083
3040	Africa	W Europe	772.523	0.00433704	15.966
3041	Africa	W Europe	0	0	0
3042	Africa	W Europe	0	0	0
3043	Africa	W Europe	17.6997	0.000112541	0.68639
3056	Africa	W Europe	2.05871	1.37376e-05	0.0250937
3058	Africa	W Europe	0	0	0
3059	Africa	W Europe	178.428	0.00152713	0.891074
3070	Asia & Pacific	W Europe	0	0	0
3071	Asia & Pacific	W Europe	3608.73	0.00752807	13.9773
3072	Asia & Pacific	W Europe	0	0	0
3073	Asia & Pacific	W Europe	76076	0.900027	446.814
3074	Asia & Pacific	W Europe	16249.7	0.186774	10.9826
3075	Asia & Pacific	W Europe	0	0	0
3076	Asia & Pacific	W Europe	64509.5	0.742189	1896.78
3089	Asia & Pacific	W Europe	1183.83	0.011416	9.16032
3091	Asia & Pacific	W Europe	35682.1	0.452979	1026.12
3092	Asia & Pacific	W Europe	171.094	0.00184208	4.38863
3103	C & S America	W Europe	0	0	0
3104	C & S America	W Europe	251.007	0.00386504	0.527281
3105	C & S America	W Europe	508.299	0.00784633	0.910961
3106	C & S America	W Europe	109558	1.74748	254.455
3107	C & S America	W Europe	3534.98	0.0461034	2.26434
3108	C & S America	W Europe	0	0	0
3109	C & S America	W Europe	135821	2.40551	730.941
3122	C & S America	W Europe	1578.65	0.0273166	23.1656
3124	C & S America	W Europe	10421.5	0.144467	154.06
3125	C & S America	W Europe	9830.79	0.175836	28.9756
3136	E Europe	W Europe	0	0	0
3137	E Europe	W Europe	0	0	0
3138	E Europe	W Europe	586.119	0.00018103	1.93027
3139	E Europe	W Europe	154.849	4.70145e-05	0.946715
3140	E Europe	W Europe	10940.6	0.00221964	21.2908
3141	E Europe	W Europe	0	0	0
3142	E Europe	W Europe	550.107	0.000412588	34.0622
3155	E Europe	W Europe	252.39	7.59171e-05	2.42722
3157	E Europe	W Europe	0	0	0
3158	E Europe	W Europe	0	0	0
3169	Africa	W Europe	0	0	0
3170	Africa	W Europe	0	0	0
3171	Africa	W Europe	163.689	0.000664079	0.107934
3172	Africa	W Europe	266168	1.09005	244.141
3173	Africa	W Europe	5055.91	0.0200746	1.9196
3174	Africa	W Europe	0	0	0
3175	Africa	W Europe	366149	1.3391	1479.57
3188	Africa	W Europe	13283.9	0.047389	37.236
3190	Africa	W Europe	1400.49	0.00466038	11.3781
3191	Africa	W Europe	8948.78	0.0301319	36.9579
3202	M East	W Europe	0	0	0
3203	M East	W Europe	9.01237	2.76721e-05	0.0310141
3204	M East	W Europe	5.87855	2.3812e-05	0.0425844
3205	M East	W Europe	12258.6	0.0504438	204.023
3206	M East	W Europe	166.403	0.000596774	1.02524
3207	M East	W Europe	0	0	0
3208	M East	W Europe	5391.68	0.0264746	204.847
3221	M East	W Europe	63.7039	0.000321217	0.631001
3223	M East	W Europe	22220.6	0.105526	173.551
3224	M East	W Europe	1632.49	0.00707592	22.5565
3235	W Europe	E Europe	0	0	0
3236	W Europe	E Europe	312.863	6.57027e-05	2.25936
3237	W Europe	E Europe	76.3792	1.68393e-05	0.480956
3238	W Europe	E Europe	80.862	6.04025e-05	0.909066
3239	W Europe	E Europe	428.622	8.63446e-05	2.0985
3240	W Europe	E Europe	0	0	0
3241	W Europe	E Europe	7.64215	1.34015e-05	0.573165
3254	W Europe	E Europe	0	0	0
3256	W Europe	E Europe	0.633937	1.41663e-06	0.0415421
3257	W Europe	E Europe	323.708	0.000407751	7.11777
3268	W Europe	E Europe	0	0	0
3269	W Europe	E Europe	0.597794	6.88083e-07	0.0361831
3270	W Europe	E Europe	0.365035	2.57376e-07	0.00572415
3271	W Europe	E Europe	65.3659	0.000127669	1.35287
3272	W Europe	E Europe	2.2353	8.49745e-07	0.1562
3273	W Europe	E Europe	0	0	0
3274	W Europe	E Europe	0.51429	4.36182e-06	0.0310284
3287	W Europe	E Europe	0	0	0
3289	W Europe	E Europe	0.0308468	1.49681e-07	0.00597147
3290	W Europe	E Europe	1.40416	5.87646e-06	0.0323729
3334	M East	E Europe	0	0	0
3335	M East	E Europe	102.325	-7.32355e-05	0.608209
3336	M East	E Europe	0	0	0
3337	M East	E Europe	0.516665	-1.2056e-07	0.0160629
3338	M East	E Europe	0	0	0
3339	M East	E Europe	0	0	0
3340	M East	E Europe	0.0803518	3.4473e-07	0.00528385
3353	M East	E Europe	0	0	0
3355	M East	E Europe	0	0	0
3356	M East	E Europe	10.6511	5.72458e-05	1.05247
3400	W Europe	E Europe	0	0	0
3401	W Europe	E Europe	2.03666	4.27968e-07	0.0187378
3402	W Europe	E Europe	4.10947	7.71651e-07	0.0328973
3403	W Europe	E Europe	233.95	0.00012402	4.18859
3404	W Europe	E Europe	998.818	0.00028779	9.42704
3405	W Europe	E Europe	0	0	0
3406	W Europe	E Europe	30.9652	0.000125771	3.449
3419	W Europe	E Europe	0	0	0
3421	W Europe	E Europe	0.2692	1.12145e-06	0.24087
3422	W Europe	E Europe	6.84344	2.05036e-05	0.134244
3433	W Europe	E Europe	0	0	0
3434	W Europe	E Europe	0.538788	1.96585e-07	0.00746283
3435	W Europe	E Europe	0	0	0
3436	W Europe	E Europe	5.58535	3.49043e-06	0.0887722
3437	W Europe	E Europe	0	0	0
3438	W Europe	E Europe	0	0	0
3439	W Europe	E Europe	4.23595	2.20736e-05	0.259041
3452	W Europe	E Europe	0	0	0
3454	W Europe	E Europe	0	0	0
3455	W Europe	E Europe	0.244758	6.82419e-07	0.00709371
3499	W Europe	E Europe	3.03068	-2.35685e-09	0.255549
3500	W Europe	E Europe	9.29403	1.40158e-06	0.027568
3501	W Europe	E Europe	43.5016	5.53517e-06	0.104417
3502	W Europe	E Europe	356.53	8.01984e-05	2.01458
3503	W Europe	E Europe	499.347	5.73117e-05	0.654405
3504	W Europe	E Europe	0	0	0
3505	W Europe	E Europe	6.29698	9.96639e-06	0.150433
3518	W Europe	E Europe	0	0	0
3520	W Europe	E Europe	120.848	0.000365894	1.45817
3521	W Europe	E Europe	0	0	0
3532	W Europe	E Europe	0	0	0
3533	W Europe	E Europe	0	0	0
3534	W Europe	E Europe	0	0	0
3535	W Europe	E Europe	0	0	0
3536	W Europe	E Europe	0	0	0
3537	W Europe	E Europe	0	0	0
3538	W Europe	E Europe	0.0355814	1.24823e-07	0.00786397
3551	W Europe	E Europe	0	0	0
3553	W Europe	E Europe	0	0	0
3554	W Europe	E Europe	0	0	0
3565	W Europe	E Europe	0.186251	9.36454e-09	0.00021428
3566	W Europe	E Europe	18.1769	1.04635e-05	0.106961
3567	W Europe	E Europe	257.19	7.22872e-05	1.80118
3568	W Europe	E Europe	213.72	0.000247691	1.85643
3569	W Europe	E Europe	4395.28	0.00118501	31.7762
3570	W Europe	E Europe	0	0	0
3571	W Europe	E Europe	4.20578	1.90225e-05	0.234344
3584	W Europe	E Europe	0	0	0
3586	W Europe	E Europe	0.318718	1.30725e-06	0.0277705
3587	W Europe	E Europe	6.64911	8.66897e-06	0.0795748
3598	W Europe	E Europe	288.495	-6.47765e-06	0.561783
3599	W Europe	E Europe	355.364	-2.34158e-05	1.4214
3600	W Europe	E Europe	295.829	-2.26116e-05	1.2022
3601	W Europe	E Europe	9321.81	0.000991891	132.307
3602	W Europe	E Europe	823.611	2.87576e-06	3.46033
3603	W Europe	E Europe	0	0	0
3604	W Europe	E Europe	500.111	0.000284161	12.2288
3617	W Europe	E Europe	0	0	0
3619	W Europe	E Europe	192.71	0.000266883	4.23739
3620	W Europe	E Europe	2749.8	0.00328903	137.741
3697	W Europe	E Europe	0	0	0
3698	W Europe	E Europe	0	0	0
3699	W Europe	E Europe	0	0	0
3700	W Europe	E Europe	0	0	0
3701	W Europe	E Europe	0	0	0
3702	W Europe	E Europe	0	0	0
3703	W Europe	E Europe	0	0	0
3716	W Europe	E Europe	0	0	0
3718	W Europe	E Europe	0	0	0
3719	W Europe	E Europe	0	0	0
3730	W Europe	E Europe	20.7208	2.14696e-06	2.78951
3731	W Europe	E Europe	40.3988	3.36588e-06	0.289062
3732	W Europe	E Europe	12.9521	8.58491e-07	0.0938331
3733	W Europe	E Europe	656.452	0.00031753	15.9172
3734	W Europe	E Europe	58.0814	3.63055e-05	0.324482
3735	W Europe	E Europe	0	0	0
3736	W Europe	E Europe	28.6716	6.51682e-05	1.68751
3749	W Europe	E Europe	0	0	0
3751	W Europe	E Europe	21.4456	8.28116e-05	0.826285
3752	W Europe	E Europe	2.73019	9.34731e-06	0.0577331
3796	W Europe	E Europe	0	0	0
3797	W Europe	E Europe	0.277704	6.90076e-07	0.02549
3798	W Europe	E Europe	0.113275	1.85129e-07	0.00183628
3799	W Europe	E Europe	3.23649	1.32962e-05	0.124442
3800	W Europe	E Europe	0.286488	4.55818e-07	0.0027425
3801	W Europe	E Europe	0	0	0
3802	W Europe	E Europe	0.0209257	1.38209e-07	0.00203812
3815	W Europe	E Europe	0	0	0
3817	W Europe	E Europe	3.84017e-05	1.71944e-10	1.04146e-06
3818	W Europe	E Europe	1.4996e-05	8.60906e-11	2.85378e-07
3862	W Europe	E Europe	0	0	0
3863	W Europe	E Europe	0	0	0
3864	W Europe	E Europe	0	0	0
3865	W Europe	E Europe	0	0	0
3866	W Europe	E Europe	0	0	0
3867	W Europe	E Europe	0	0	0
3868	W Europe	E Europe	0	0	0
3881	W Europe	E Europe	0	0	0
3883	W Europe	E Europe	0	0	0
3884	W Europe	E Europe	0	0	0
3895	W Europe	E Europe	0	0	0
3896	W Europe	E Europe	0	0	0
3897	W Europe	E Europe	0.305971	3.78635e-07	0.00721752
3898	W Europe	E Europe	175.606	0.00054529	4.80913
3899	W Europe	E Europe	2.37861	1.75538e-06	0.0310617
3900	W Europe	E Europe	0	0	0
3901	W Europe	E Europe	52.774	0.000262617	1.49542
3914	W Europe	E Europe	0	0	0
3916	W Europe	E Europe	0.00496525	4.26821e-08	0.000325053
3917	W Europe	E Europe	4.88609	3.29114e-05	0.0928406
3961	W Europe	E Europe	0	0	0
3962	W Europe	E Europe	0	0	0
3963	W Europe	E Europe	0	0	0
3964	W Europe	E Europe	0	0	0
3965	W Europe	E Europe	0	0	0
3966	W Europe	E Europe	0	0	0
3967	W Europe	E Europe	0.0468022	1.64398e-07	0.0008774
3980	W Europe	E Europe	0	0	0
3982	W Europe	E Europe	0	0	0
3983	W Europe	E Europe	12.727	3.77782e-05	0.158993
4027	W Europe	E Europe	0	0	0
4028	W Europe	E Europe	0	0	0
4029	W Europe	E Europe	0	0	0
4030	W Europe	E Europe	0	0	0
4031	W Europe	E Europe	0.168329	2.06589e-08	0.000515884
4032	W Europe	E Europe	0	0	0
4033	W Europe	E Europe	0.00182132	5.45719e-09	0.000188784
4046	W Europe	E Europe	0	0	0
4048	W Europe	E Europe	0	0	0
4049	W Europe	E Europe	0.526431	4.00667e-07	0.00599114
4126	W Europe	E Europe	0	0	0
4127	W Europe	E Europe	0	0	0
4128	W Europe	E Europe	0	0	0
4129	W Europe	E Europe	7.94284	8.13982e-06	0.144575
4130	W Europe	E Europe	7.93063	2.3724e-06	0.0854279
4131	W Europe	E Europe	0	0	0
4132	W Europe	E Europe	6.2401	2.49465e-05	0.611682
4145	W Europe	E Europe	0	0	0
4147	W Europe	E Europe	0	0	0
4148	W Europe	E Europe	3.14654e-05	1.62242e-10	2.10876e-06
4159	N America	E Europe	0	0	0
4160	N America	E Europe	0	0	0
4161	N America	E Europe	37.1777	3.05553e-05	0.120962
4162	N America	E Europe	77.4528	8.80449e-05	0.642946
4163	N America	E Europe	0.000226903	1.91405e-10	2.89634e-07
4164	N America	E Europe	0	0	0
4165	N America	E Europe	17.1277	6.34958e-05	3.1047
4178	N America	E Europe	0	0	0
4180	N America	E Europe	0	0	0
4181	N America	E Europe	7.40106	4.83101e-05	0.158276
4192	Asia & Pacific	E Europe	0	0	0
4193	Asia & Pacific	E Europe	0	0	0
4194	Asia & Pacific	E Europe	0	0	0
4195	Asia & Pacific	E Europe	0	0	0
4196	Asia & Pacific	E Europe	0	0	0
4197	Asia & Pacific	E Europe	0	0	0
4198	Asia & Pacific	E Europe	0.000337795	3.0015e-09	1.34637e-05
4211	Asia & Pacific	E Europe	0	0	0
4213	Asia & Pacific	E Europe	0	0	0
4214	Asia & Pacific	E Europe	0	0	0
4225	Asia & Pacific	E Europe	0	0	0
4226	Asia & Pacific	E Europe	0	0	0
4227	Asia & Pacific	E Europe	2.12239	4.73653e-06	0.0296946
4228	Asia & Pacific	E Europe	404.258	0.000923203	5.87678
4229	Asia & Pacific	E Europe	1779.52	0.00436416	10.3318
4230	Asia & Pacific	E Europe	0	0	0
4231	Asia & Pacific	E Europe	7.76045	2.84535e-05	0.195402
4244	Asia & Pacific	E Europe	0	0	0
4246	Asia & Pacific	E Europe	0	0	0
4247	Asia & Pacific	E Europe	0	0	0
4258	N America	E Europe	0	0	0
4259	N America	E Europe	0	0	0
4260	N America	E Europe	5.2825	1.65929e-06	0.0150404
4261	N America	E Europe	600.357	0.000267414	4.43786
4262	N America	E Europe	14.8764	4.63672e-06	0.0359863
4263	N America	E Europe	0	0	0
4264	N America	E Europe	0.876348	2.46378e-06	0.0485106
4277	N America	E Europe	0	0	0
4279	N America	E Europe	0	0	0
4280	N America	E Europe	1.16146	1.347e-06	0.00841198
4291	Asia & Pacific	E Europe	0	0	0
4292	Asia & Pacific	E Europe	0	0	0
4293	Asia & Pacific	E Europe	0	0	0
4294	Asia & Pacific	E Europe	7.29741e-06	4.00585e-11	3.84483e-07
4295	Asia & Pacific	E Europe	3.5302e-05	1.91807e-10	8.44712e-07
4296	Asia & Pacific	E Europe	0	0	0
4297	Asia & Pacific	E Europe	0.0432387	2.68876e-07	0.00447383
4310	Asia & Pacific	E Europe	0	0	0
4312	Asia & Pacific	E Europe	0	0	0
4313	Asia & Pacific	E Europe	0	0	0
4324	C & S America	E Europe	0	0	0
4325	C & S America	E Europe	0	0	0
4326	C & S America	E Europe	0	0	0
4327	C & S America	E Europe	393.314	0.000827494	0.299172
4328	C & S America	E Europe	10.2099	1.99579e-05	0.00676386
4329	C & S America	E Europe	0	0	0
4330	C & S America	E Europe	1024.84	0.00228916	13.4592
4343	C & S America	E Europe	0	0	0
4345	C & S America	E Europe	0	0	0
4346	C & S America	E Europe	6740.66	0.01548	14.8615
4357	Asia & Pacific	E Europe	0	0	0
4358	Asia & Pacific	E Europe	0	0	0
4359	Asia & Pacific	E Europe	0	0	0
4360	Asia & Pacific	E Europe	96.7831	0.000470126	0.360398
4361	Asia & Pacific	E Europe	1672.09	0.00779858	2.90815
4362	Asia & Pacific	E Europe	0	0	0
4363	Asia & Pacific	E Europe	356.432	0.00166747	10.8183
4376	Asia & Pacific	E Europe	0	0	0
4378	Asia & Pacific	E Europe	11.0137	5.63264e-05	0.470171
4379	Asia & Pacific	E Europe	417.606	0.00159611	4.98943
4390	C & S America	E Europe	0	0	0
4391	C & S America	E Europe	0	0	0
4392	C & S America	E Europe	0.518568	9.00041e-06	0.000620253
4393	C & S America	E Europe	0	0	0
4394	C & S America	E Europe	310.679	0.00359227	0.292281
4395	C & S America	E Europe	0	0	0
4396	C & S America	E Europe	0	0	0
4409	C & S America	E Europe	0	0	0
4411	C & S America	E Europe	0	0	0
4412	C & S America	E Europe	0	0	0
4456	Asia & Pacific	E Europe	0	0	0
4457	Asia & Pacific	E Europe	0	0	0
4458	Asia & Pacific	E Europe	0	0	0
4459	Asia & Pacific	E Europe	9.62442	2.07064e-05	0.0688353
4460	Asia & Pacific	E Europe	0	0	0
4461	Asia & Pacific	E Europe	0	0	0
4462	Asia & Pacific	E Europe	2.54876	1.10588e-05	0.122875
4475	Asia & Pacific	E Europe	0	0	0
4477	Asia & Pacific	E Europe	0	0	0
4478	Asia & Pacific	E Europe	0	0	0
4489	W Europe	E Europe	0	0	0
4490	W Europe	E Europe	0	0	0
4491	W Europe	E Europe	0	0	0
4492	W Europe	E Europe	0	0	0
4493	W Europe	E Europe	25.8662	9.72074e-06	0.62435
4494	W Europe	E Europe	0	0	0
4495	W Europe	E Europe	0.0583622	2.96212e-07	0.00774027
4508	W Europe	E Europe	0	0	0
4510	W Europe	E Europe	0	0	0
4511	W Europe	E Europe	0	0	0
4522	M East	E Europe	5.02676	2.26504e-06	1.10789
4523	M East	E Europe	0	0	0
4524	M East	E Europe	7.49416	5.22444e-06	0.0207332
4525	M East	E Europe	7933.24	0.00511707	102.071
4526	M East	E Europe	106.847	8.80162e-05	0.46955
4527	M East	E Europe	0	0	0
4528	M East	E Europe	24.2392	8.37836e-05	0.644467
4541	M East	E Europe	0	0	0
4543	M East	E Europe	0.0689534	8.066e-07	0.0415298
4544	M East	E Europe	0	0	0
4555	Asia & Pacific	E Europe	0	0	0
4556	Asia & Pacific	E Europe	0	0	0
4557	Asia & Pacific	E Europe	0.679299	5.60305e-06	0.00799012
4558	Asia & Pacific	E Europe	99.542	0.00174078	1.4185
4559	Asia & Pacific	E Europe	126.816	0.00264915	1.84404
4560	Asia & Pacific	E Europe	0	0	0
4561	Asia & Pacific	E Europe	6.51612	7.73784e-05	0.130974
4574	Asia & Pacific	E Europe	0	0	0
4576	Asia & Pacific	E Europe	0	0	0
4577	Asia & Pacific	E Europe	0	0	0
4588	W Europe	E Europe	0	0	0
4589	W Europe	E Europe	0	0	0
4590	W Europe	E Europe	0	0	0
4591	W Europe	E Europe	0.245433	2.70071e-07	0.0135207
4592	W Europe	E Europe	0	0	0
4593	W Europe	E Europe	0	0	0
4594	W Europe	E Europe	0	0	0
4607	W Europe	E Europe	0	0	0
4609	W Europe	E Europe	0	0	0
4610	W Europe	E Europe	0	0	0
4621	Asia & Pacific	E Europe	0	0	0
4622	Asia & Pacific	E Europe	0	0	0
4623	Asia & Pacific	E Europe	0	0	0
4624	Asia & Pacific	E Europe	68.7949	0.000747859	0.339347
4625	Asia & Pacific	E Europe	0	0	0
4626	Asia & Pacific	E Europe	0	0	0
4627	Asia & Pacific	E Europe	3748.83	0.0410755	7.93018
4640	Asia & Pacific	E Europe	0	0	0
4642	Asia & Pacific	E Europe	0	0	0
4643	Asia & Pacific	E Europe	0	0	0
4654	Africa	E Europe	0	0	0
4655	Africa	E Europe	0	0	0
4656	Africa	E Europe	0	0	0
4657	Africa	E Europe	112.603	0.000632168	2.32721
4658	Africa	E Europe	0	0	0
4659	Africa	E Europe	0	0	0
4660	Africa	E Europe	25.0034	0.000158981	0.969628
4673	Africa	E Europe	0	0	0
4675	Africa	E Europe	0	0	0
4676	Africa	E Europe	0	0	0
4687	Asia & Pacific	E Europe	0	0	0
4688	Asia & Pacific	E Europe	6041.88	0.0126038	23.4013
4689	Asia & Pacific	E Europe	0	0	0
4690	Asia & Pacific	E Europe	5636.12	0.0666789	33.1024
4691	Asia & Pacific	E Europe	376.547	0.00432801	0.254493
4692	Asia & Pacific	E Europe	0	0	0
4693	Asia & Pacific	E Europe	5008.8	0.0576267	147.274
4706	Asia & Pacific	E Europe	0	0	0
4708	Asia & Pacific	E Europe	18319.5	0.232563	526.821
4709	Asia & Pacific	E Europe	375.469	0.00404247	9.63092
4720	C & S America	E Europe	0	0	0
4721	C & S America	E Europe	0	0	0
4722	C & S America	E Europe	156.084	0.00240938	0.279729
4723	C & S America	E Europe	1888.23	0.0301178	4.38554
4724	C & S America	E Europe	3415.84	0.0445496	2.18802
4725	C & S America	E Europe	0	0	0
4726	C & S America	E Europe	2248.89	0.0398298	12.1027
4739	C & S America	E Europe	0	0	0
4741	C & S America	E Europe	0	0	0
4742	C & S America	E Europe	1327.04	0.0237357	3.91137
4786	Africa	E Europe	0	0	0
4787	Africa	E Europe	0	0	0
4788	Africa	E Europe	0	0	0
4789	Africa	E Europe	2194.33	0.00898658	2.01274
4790	Africa	E Europe	1040.05	0.00412955	0.39488
4791	Africa	E Europe	0	0	0
4792	Africa	E Europe	6290.13	0.0230046	25.4178
4805	Africa	E Europe	0	0	0
4807	Africa	E Europe	187.24	0.000623074	1.52121
4808	Africa	E Europe	26356.1	0.088745	108.849
4819	M East	E Europe	0	0	0
4820	M East	E Europe	0	0	0
4821	M East	E Europe	9.40949	3.81147e-05	0.0681626
4822	M East	E Europe	1224	0.00503672	20.3714
4823	M East	E Europe	128.721	0.000461633	0.793076
4824	M East	E Europe	0	0	0
4825	M East	E Europe	423.348	0.00207875	16.0844
4838	M East	E Europe	0	0	0
4840	M East	E Europe	72.4602	0.000344114	0.565941
4841	M East	E Europe	182.744	0.000792089	2.52501
4852	W Europe	M East	0	0	0
4853	W Europe	M East	0	0	0
4854	W Europe	M East	0	0	0
4855	W Europe	M East	0.138028	1.03105e-07	0.00155174
4856	W Europe	M East	2.19802e-05	4.42785e-12	1.07614e-07
4857	W Europe	M East	0	0	0
4858	W Europe	M East	0.210178	3.68574e-07	0.0157634
4871	W Europe	M East	3.14135e-07	5.72774e-13	8.27688e-09
4873	W Europe	M East	0	0	0
4874	W Europe	M East	0	0	0
4885	W Europe	M East	0	0	0
4886	W Europe	M East	0	0	0
4887	W Europe	M East	0.668687	4.71473e-07	0.0104858
4888	W Europe	M East	4.86075	9.49377e-06	0.100602
4889	W Europe	M East	4.32487e-05	1.64409e-11	3.02217e-06
4890	W Europe	M East	0	0	0
4891	W Europe	M East	0.781872	6.63125e-06	0.0471723
4904	W Europe	M East	2.16333e-05	8.1211e-11	2.01583e-07
4906	W Europe	M East	0.133799	6.49246e-07	0.0259014
4907	W Europe	M East	35.8414	0.000149998	0.826325
4918	E Europe	M East	0	0	0
4919	E Europe	M East	1468.04	0.000321205	8.28576
4920	E Europe	M East	73.0832	1.50228e-05	0.400939
4921	E Europe	M East	4.87814	1.03207e-06	0.0146606
4922	E Europe	M East	4.7063	9.9903e-07	0.0279528
4923	E Europe	M East	0	0	0
4924	E Europe	M East	7.95839	5.46684e-06	0.351135
4937	E Europe	M East	2.0973	2.10648e-06	0.0472811
4939	E Europe	M East	2.29308	5.13797e-06	0.215687
4940	E Europe	M East	3.69696	1.07885e-05	0.0853409
4984	E Europe	M East	0	0	0
4985	E Europe	M East	0	0	0
4986	E Europe	M East	0	0	0
4987	E Europe	M East	0	0	0
4988	E Europe	M East	0	0	0
4989	E Europe	M East	0	0	0
4990	E Europe	M East	0	0	0
5003	E Europe	M East	0	0	0
5005	E Europe	M East	1.87997e-06	1.02755e-11	4.59357e-07
5006	E Europe	M East	0	0	0
5017	W Europe	M East	0	0	0
5018	W Europe	M East	0	0	0
5019	W Europe	M East	46.9475	8.8155e-06	0.375826
5020	W Europe	M East	4.2129	2.23333e-06	0.075427
5021	W Europe	M East	0.870868	2.50924e-07	0.00821943
5022	W Europe	M East	0	0	0
5023	W Europe	M East	10.5155	4.27106e-05	1.17124
5036	W Europe	M East	46.1226	0.000253263	0.238969
5038	W Europe	M East	0.465489	1.93917e-06	0.416501
5039	W Europe	M East	26.3985	7.90927e-05	0.517846
5050	W Europe	M East	0	0	0
5051	W Europe	M East	0	0	0
5052	W Europe	M East	0	0	0
5053	W Europe	M East	1.40605	8.78675e-07	0.0223474
5054	W Europe	M East	0	0	0
5055	W Europe	M East	0	0	0
5056	W Europe	M East	0.353132	1.84018e-06	0.0215951
5069	W Europe	M East	5.28495	3.09604e-05	0.0231764
5071	W Europe	M East	3.32009e-06	2.69974e-11	2.60285e-07
5072	W Europe	M East	3.36112e-06	9.37127e-12	9.74139e-08
5083	E Europe	M East	0	0	0
5084	E Europe	M East	0	0	0
5085	E Europe	M East	490.318	5.00618e-05	2.8069
5086	E Europe	M East	0	0	0
5087	E Europe	M East	0	0	0
5088	E Europe	M East	0	0	0
5089	E Europe	M East	0	0	0
5102	E Europe	M East	0	0	0
5104	E Europe	M East	0	0	0
5105	E Europe	M East	0	0	0
5116	W Europe	M East	0	0	0
5117	W Europe	M East	0	0	0
5118	W Europe	M East	125.387	1.59544e-05	0.300969
5119	W Europe	M East	17.5198	3.94093e-06	0.0989962
5120	W Europe	M East	0.152353	1.74861e-08	0.000199662
5121	W Europe	M East	0	0	0
5122	W Europe	M East	0.267239	4.22966e-07	0.00638425
5135	W Europe	M East	85.5396	0.000191261	0.246557
5137	W Europe	M East	0	0	0
5138	W Europe	M East	20.9862	5.15795e-05	0.218749
5149	W Europe	M East	0	0	0
5150	W Europe	M East	0	0	0
5151	W Europe	M East	0	0	0
5152	W Europe	M East	0	0	0
5153	W Europe	M East	0	0	0
5154	W Europe	M East	0	0	0
5155	W Europe	M East	0	0	0
5168	W Europe	M East	0	0	0
5170	W Europe	M East	0	0	0
5171	W Europe	M East	0	0	0
5182	W Europe	M East	0	0	0
5183	W Europe	M East	992.718	0.000571457	5.84162
5184	W Europe	M East	358.267	0.000100697	2.50906
5185	W Europe	M East	4.02597	4.6659e-06	0.0349706
5186	W Europe	M East	0	0	0
5187	W Europe	M East	0	0	0
5188	W Europe	M East	0.6859	3.10228e-06	0.038218
5201	W Europe	M East	0.840972	2.33006e-06	0.0137993
5203	W Europe	M East	0	0	0
5204	W Europe	M East	7.5664	9.86492e-06	0.0905528
5215	W Europe	M East	2.34993	-5.27635e-08	0.00457598
5216	W Europe	M East	94.2037	-6.20732e-06	0.376799
5217	W Europe	M East	296.014	-2.26258e-05	1.20295
5218	W Europe	M East	260.392	2.77071e-05	3.69583
5219	W Europe	M East	32.8803	1.14806e-07	0.138144
5220	W Europe	M East	0	0	0
5221	W Europe	M East	14.7552	8.38384e-06	0.360797
5234	W Europe	M East	109.782	2.23523e-05	0.614599
5236	W Europe	M East	19.9682	2.76538e-05	0.439068
5237	W Europe	M East	64.5991	7.72668e-05	3.23586
5248	E Europe	M East	0	0	0
5249	E Europe	M East	0	0	0
5250	E Europe	M East	0	0	0
5251	E Europe	M East	0	0	0
5252	E Europe	M East	0	0	0
5253	E Europe	M East	0	0	0
5254	E Europe	M East	0	0	0
5267	E Europe	M East	0	0	0
5269	E Europe	M East	0	0	0
5270	E Europe	M East	0	0	0
5281	E Europe	M East	0	0	0
5282	E Europe	M East	117.294	1.6548e-05	0.464659
5283	E Europe	M East	110.483	2.10827e-05	0.444464
5284	E Europe	M East	1.49319	1.17495e-06	0.0188361
5285	E Europe	M East	3.21903	7.51661e-07	0.0148475
5286	E Europe	M East	0	0	0
5287	E Europe	M East	0.220815	4.27019e-07	0.0164854
5300	E Europe	M East	10.4831	4.53396e-06	0.0768836
5302	E Europe	M East	0	0	0
5303	E Europe	M East	0	0	0
5314	W Europe	M East	0	0	0
5315	W Europe	M East	0	0	0
5316	W Europe	M East	0	0	0
5317	W Europe	M East	1.13013	7.49966e-07	0.022671
5318	W Europe	M East	0	0	0
5319	W Europe	M East	0	0	0
5320	W Europe	M East	0	0	0
5333	W Europe	M East	3.10844e-06	1.54429e-11	3.01825e-07
5335	W Europe	M East	0	0	0
5336	W Europe	M East	0	0	0
5347	W Europe	M East	2.95348e-06	3.06021e-13	3.97607e-07
5348	W Europe	M East	13.9929	1.16584e-06	0.100122
5349	W Europe	M East	13.3129	8.82404e-07	0.0964468
5350	W Europe	M East	20.6989	1.00122e-05	0.501892
5351	W Europe	M East	1.17386	7.33752e-07	0.00655795
5352	W Europe	M East	0	0	0
5353	W Europe	M East	3.43021	7.79658e-06	0.201891
5366	W Europe	M East	4.02434	1.99177e-05	0.0195059
5368	W Europe	M East	4.03478	1.55802e-05	0.155458
5369	W Europe	M East	1.95146	6.6812e-06	0.041266
5380	E Europe	M East	0	0	0
5381	E Europe	M East	0	0	0
5382	E Europe	M East	0	0	0
5383	E Europe	M East	0.420322	9.05601e-08	0.00287813
5384	E Europe	M East	0	0	0
5385	E Europe	M East	0	0	0
5386	E Europe	M East	0	0	0
5399	E Europe	M East	9.84845e-06	3.93209e-11	1.18768e-07
5401	E Europe	M East	0	0	0
5402	E Europe	M East	0	0	0
5413	W Europe	M East	0	0	0
5414	W Europe	M East	2.5637e-05	6.37063e-11	2.35318e-06
5415	W Europe	M East	0.00417181	6.81814e-09	6.76285e-05
5416	W Europe	M East	2.03732e-06	8.36972e-12	7.83343e-08
5417	W Europe	M East	5.89602e-05	9.38089e-11	5.64415e-07
5418	W Europe	M East	0	0	0
5419	W Europe	M East	4.32968e-06	2.85965e-11	4.21702e-07
5432	W Europe	M East	0.492724	2.03556e-06	0.00192077
5434	W Europe	M East	5.21011e-05	2.33284e-10	1.41299e-06
5435	W Europe	M East	1.01499e-05	5.82698e-11	1.93156e-07
5446	E Europe	M East	0	0	0
5447	E Europe	M East	0	0	0
5448	E Europe	M East	0	0	0
5449	E Europe	M East	0.556509	6.42974e-08	0.00123787
5450	E Europe	M East	0	0	0
5451	E Europe	M East	0	0	0
5452	E Europe	M East	0.385194	4.52982e-07	0.0210332
5465	E Europe	M East	0	0	0
5467	E Europe	M East	0	0	0
5468	E Europe	M East	0	0	0
5479	W Europe	M East	0	0	0
5480	W Europe	M East	0	0	0
5481	W Europe	M East	0	0	0
5482	W Europe	M East	0	0	0
5483	W Europe	M East	0	0	0
5484	W Europe	M East	0	0	0
5485	W Europe	M East	0	0	0
5498	W Europe	M East	0	0	0
5500	W Europe	M East	0	0	0
5501	W Europe	M East	0	0	0
5512	W Europe	M East	0	0	0
5513	W Europe	M East	0	0	0
5514	W Europe	M East	0.260477	3.22336e-07	0.00614435
5515	W Europe	M East	17.56	5.45269e-05	0.480895
5516	W Europe	M East	1.40888e-05	1.03973e-11	1.83982e-07
5517	W Europe	M East	0	0	0
5518	W Europe	M East	5.23916e-05	2.60714e-10	1.48458e-06
5531	W Europe	M East	63.7993	0.000342417	0.410092
5533	W Europe	M East	1.13326e-06	9.74167e-12	7.41894e-08
5534	W Europe	M East	4.39912	2.96313e-05	0.0835876
5545	E Europe	M East	0	0	0
5546	E Europe	M East	0	0	0
5547	E Europe	M East	0	0	0
5548	E Europe	M East	12.1395	3.37224e-06	0.188524
5549	E Europe	M East	0.626092	9.49551e-08	0.00617744
5550	E Europe	M East	0	0	0
5551	E Europe	M East	1.78611	4.72786e-06	0.365008
5564	E Europe	M East	0.167736	2.29164e-07	0.00375099
5566	E Europe	M East	6.58608e-06	5.40974e-11	3.8425e-07
5567	E Europe	M East	0	0	0
5578	W Europe	M East	0	0	0
5579	W Europe	M East	0	0	0
5580	W Europe	M East	0	0	0
5581	W Europe	M East	0	0	0
5582	W Europe	M East	0	0	0
5583	W Europe	M East	0	0	0
5584	W Europe	M East	0	0	0
5597	W Europe	M East	0.523288	2.0932e-06	0.00126652
5599	W Europe	M East	0	0	0
5600	W Europe	M East	4.1874	1.24297e-05	0.0523116
5611	E Europe	M East	0	0	0
5612	E Europe	M East	593.771	0.000126121	1.33567
5613	E Europe	M East	1035.36	0.000224829	3.62977
5614	E Europe	M East	0.0380276	1.22949e-08	0.000296696
5615	E Europe	M East	2.28355	4.85296e-07	0.00662041
5616	E Europe	M East	0	0	0
5617	E Europe	M East	0.0507441	1.61554e-07	0.00170914
5630	E Europe	M East	1.53169	1.61306e-06	0.00905506
5632	E Europe	M East	1.24535e-05	9.49127e-12	1.66113e-07
5633	E Europe	M East	2.43097	1.72969e-06	0.0320394
5644	W Europe	M East	0	0	0
5645	W Europe	M East	0	0	0
5646	W Europe	M East	0	0	0
5647	W Europe	M East	0	0	0
5648	W Europe	M East	0	0	0
5649	W Europe	M East	0	0	0
5650	W Europe	M East	0.171194	5.12946e-07	0.0177447
5663	W Europe	M East	6.36577e-07	2.09273e-12	1.46983e-08
5665	W Europe	M East	0	0	0
5666	W Europe	M East	0	0	0
5677	E Europe	M East	0	0	0
5678	E Europe	M East	0	0	0
5679	E Europe	M East	0	0	0
5680	E Europe	M East	1.12554	7.22529e-07	0.0167809
5681	E Europe	M East	0	0	0
5682	E Europe	M East	0	0	0
5683	E Europe	M East	0	0	0
5696	E Europe	M East	0	0	0
5698	E Europe	M East	0	0	0
5699	E Europe	M East	0	0	0
5710	E Europe	M East	0	0	0
5711	E Europe	M East	4.36	7.34521e-07	0.0238276
5712	E Europe	M East	4.52943	8.93512e-07	0.0233476
5713	E Europe	M East	0	0	0
5714	E Europe	M East	7.23215e-05	1.56481e-11	3.46837e-07
5715	E Europe	M East	0	0	0
5716	E Europe	M East	10.7213	1.63463e-05	0.585712
5729	E Europe	M East	0	0	0
5731	E Europe	M East	0	0	0
5732	E Europe	M East	0	0	0
5743	W Europe	M East	0	0	0
5744	W Europe	M East	0	0	0
5745	W Europe	M East	96.7282	2.96921e-05	1.31174
5746	W Europe	M East	1.0949	1.12205e-06	0.0199293
5747	W Europe	M East	2.96165	8.8596e-07	0.0319025
5748	W Europe	M East	0	0	0
5749	W Europe	M East	2.49048	9.95638e-06	0.244128
5762	W Europe	M East	1.78288	8.48188e-06	0.109925
5764	W Europe	M East	1.02467	5.37147e-06	0.146778
5765	W Europe	M East	6.11055e-06	3.15073e-11	4.09519e-07
5776	N America	M East	0	0	0
5777	N America	M East	0	0	0
5778	N America	M East	0.949271	7.8018e-07	0.00308855
5779	N America	M East	7.37615	8.38487e-06	0.0612304
5780	N America	M East	3.20663	2.70496e-06	0.00409315
5781	N America	M East	0	0	0
5782	N America	M East	0.252216	9.35016e-07	0.0457188
5795	N America	M East	18.8368	6.75997e-05	0.175734
5797	N America	M East	3.80605e-06	1.99802e-11	1.13288e-06
5798	N America	M East	0.249479	1.62847e-06	0.00533527
5809	Asia & Pacific	M East	0	0	0
5810	Asia & Pacific	M East	0	0	0
5811	Asia & Pacific	M East	0	0	0
5812	Asia & Pacific	M East	0	0	0
5813	Asia & Pacific	M East	0	0	0
5814	Asia & Pacific	M East	0	0	0
5815	Asia & Pacific	M East	0.000566318	5.03206e-09	2.25721e-05
5828	Asia & Pacific	M East	0	0	0
5830	Asia & Pacific	M East	0	0	0
5831	Asia & Pacific	M East	0	0	0
5842	Asia & Pacific	M East	0	0	0
5843	Asia & Pacific	M East	0	0	0
5844	Asia & Pacific	M East	0.432266	9.64688e-07	0.00604789
5845	Asia & Pacific	M East	2.99325	6.83567e-06	0.0435134
5846	Asia & Pacific	M East	123.738	0.00030346	0.718419
5847	Asia & Pacific	M East	0	0	0
5848	Asia & Pacific	M East	2.32462	8.52317e-06	0.0585322
5861	Asia & Pacific	M East	9.75466	4.06419e-05	0.0195352
5863	Asia & Pacific	M East	0	0	0
5864	Asia & Pacific	M East	0.176291	4.05538e-07	0.00557203
5875	N America	M East	0	0	0
5876	N America	M East	0	0	0
5877	N America	M East	5.03566	1.58176e-06	0.0143376
5878	N America	M East	11.5393	5.13991e-06	0.0852991
5879	N America	M East	0	0	0
5880	N America	M East	0	0	0
5881	N America	M East	0.0286364	8.05088e-08	0.00158518
5894	N America	M East	0	0	0
5896	N America	M East	0	0	0
5897	N America	M East	0.53892	6.25011e-07	0.00390319
5908	Asia & Pacific	M East	0	0	0
5909	Asia & Pacific	M East	0	0	0
5910	Asia & Pacific	M East	0	0	0
5911	Asia & Pacific	M East	0	0	0
5912	Asia & Pacific	M East	0	0	0
5913	Asia & Pacific	M East	0	0	0
5914	Asia & Pacific	M East	0.0256011	1.59198e-07	0.0026489
5927	Asia & Pacific	M East	0	0	0
5929	Asia & Pacific	M East	0	0	0
5930	Asia & Pacific	M East	0	0	0
5941	C & S America	M East	0	0	0
5942	C & S America	M East	0	0	0
5943	C & S America	M East	0	0	0
5944	C & S America	M East	0	0	0
5945	C & S America	M East	0	0	0
5946	C & S America	M East	0	0	0
5947	C & S America	M East	54.8608	0.000122541	0.720487
5960	C & S America	M East	16.3343	3.95099e-05	0.0492025
5962	C & S America	M East	0	0	0
5963	C & S America	M East	16.6709	3.82849e-05	0.0367551
5974	Asia & Pacific	M East	0	0	0
5975	Asia & Pacific	M East	0	0	0
5976	Asia & Pacific	M East	0	0	0
5977	Asia & Pacific	M East	36.141	0.000175556	0.134581
5978	Asia & Pacific	M East	978.875	0.00456544	1.70249
5979	Asia & Pacific	M East	0	0	0
5980	Asia & Pacific	M East	6.67989	3.12501e-05	0.202745
5993	Asia & Pacific	M East	1.20702e-05	5.86893e-11	4.50112e-08
5995	Asia & Pacific	M East	45.2428	0.000231381	1.9314
5996	Asia & Pacific	M East	0	0	0
6007	C & S America	M East	0	0	0
6008	C & S America	M East	0	0	0
6009	C & S America	M East	0	0	0
6010	C & S America	M East	0.698017	1.20869e-05	0.00170162
6011	C & S America	M East	0	0	0
6012	C & S America	M East	0	0	0
6013	C & S America	M East	0	0	0
6026	C & S America	M East	0	0	0
6028	C & S America	M East	0	0	0
6029	C & S America	M East	0	0	0
6040	E Europe	M East	0	0	0
6041	E Europe	M East	2931.1	0.000621237	2.49207
6042	E Europe	M East	2841.65	0.000582411	1.59538
6043	E Europe	M East	9.54275e-06	2.33427e-12	6.26615e-08
6044	E Europe	M East	0	0	0
6045	E Europe	M East	0	0	0
6046	E Europe	M East	1.47104e-06	2.19808e-12	2.11419e-07
6059	E Europe	M East	434.233	0.000466505	1.40512
6061	E Europe	M East	0	0	0
6062	E Europe	M East	219.755	0.00013893	0.726033
6073	Asia & Pacific	M East	0	0	0
6074	Asia & Pacific	M East	0	0	0
6075	Asia & Pacific	M East	0	0	0
6076	Asia & Pacific	M East	0	0	0
6077	Asia & Pacific	M East	0	0	0
6078	Asia & Pacific	M East	0	0	0
6079	Asia & Pacific	M East	0.547697	2.37641e-06	0.0264043
6092	Asia & Pacific	M East	1.03833e-05	5.08186e-11	7.47809e-08
6094	Asia & Pacific	M East	0	0	0
6095	Asia & Pacific	M East	1.76605e-05	8.1309e-11	1.32898e-07
6106	W Europe	M East	0	0	0
6107	W Europe	M East	0	0	0
6108	W Europe	M East	0	0	0
6109	W Europe	M East	0	0	0
6110	W Europe	M East	0	0	0
6111	W Europe	M East	0	0	0
6112	W Europe	M East	0	0	0
6125	W Europe	M East	0	0	0
6127	W Europe	M East	0	0	0
6128	W Europe	M East	0	0	0
6172	Asia & Pacific	M East	0	0	0
6173	Asia & Pacific	M East	0	0	0
6174	Asia & Pacific	M East	0.000261009	2.15287e-09	3.07006e-06
6175	Asia & Pacific	M East	1.51943	2.65717e-05	0.0216524
6176	Asia & Pacific	M East	17.6075	0.000367815	0.256032
6177	Asia & Pacific	M East	0	0	0
6178	Asia & Pacific	M East	4.02388	4.77833e-05	0.08088
6191	Asia & Pacific	M East	1.86842	1.30116e-05	0.0191926
6193	Asia & Pacific	M East	0	0	0
6194	Asia & Pacific	M East	0.000101724	9.66681e-10	3.11507e-06
6205	W Europe	M East	0	0	0
6206	W Europe	M East	0	0	0
6207	W Europe	M East	0	0	0
6208	W Europe	M East	0	0	0
6209	W Europe	M East	0	0	0
6210	W Europe	M East	0	0	0
6211	W Europe	M East	0	0	0
6224	W Europe	M East	0	0	0
6226	W Europe	M East	0	0	0
6227	W Europe	M East	0	0	0
6238	Asia & Pacific	M East	0	0	0
6239	Asia & Pacific	M East	0	0	0
6240	Asia & Pacific	M East	0	0	0
6241	Asia & Pacific	M East	1.6385	1.78119e-05	0.00808228
6242	Asia & Pacific	M East	7.94755	8.71423e-05	0.0141056
6243	Asia & Pacific	M East	0	0	0
6244	Asia & Pacific	M East	0	0	0
6257	Asia & Pacific	M East	0	0	0
6259	Asia & Pacific	M East	0	0	0
6260	Asia & Pacific	M East	0	0	0
6271	Africa	M East	0	0	0
6272	Africa	M East	0	0	0
6273	Africa	M East	0	0	0
6274	Africa	M East	3.59775	2.01982e-05	0.0743561
6275	Africa	M East	0	0	0
6276	Africa	M East	0	0	0
6277	Africa	M East	0.378126	2.40427e-06	0.0146636
6290	Africa	M East	0	0	0
6292	Africa	M East	0	0	0
6293	Africa	M East	11.2441	9.62363e-05	0.0561536
6304	Asia & Pacific	M East	0	0	0
6305	Asia & Pacific	M East	12091.9	0.0252246	46.8343
6306	Asia & Pacific	M East	0	0	0
6307	Asia & Pacific	M East	111.14	0.00131486	0.652755
6308	Asia & Pacific	M East	0	0	0
6309	Asia & Pacific	M East	0	0	0
6310	Asia & Pacific	M East	84.3616	0.000970589	2.4805
6323	Asia & Pacific	M East	8.87648	8.55986e-05	0.0686853
6325	Asia & Pacific	M East	210.425	0.00267131	6.05127
6326	Asia & Pacific	M East	1.78358	1.92028e-05	0.0457496
6337	C & S America	M East	0	0	0
6338	C & S America	M East	0	0	0
6339	C & S America	M East	38.1657	0.000589143	0.0683996
6340	C & S America	M East	120.944	0.0019291	0.280901
6341	C & S America	M East	34.7293	0.000452941	0.0222459
6342	C & S America	M East	0	0	0
6343	C & S America	M East	5.17762	9.16999e-05	0.027864
6356	C & S America	M East	126.658	0.00219167	1.85862
6358	C & S America	M East	259.089	0.00359157	3.83007
6359	C & S America	M East	231.911	0.00414802	0.683544
6370	E Europe	M East	0	0	0
6371	E Europe	M East	0	0	0
6372	E Europe	M East	1150.54	0.000355356	3.78906
6373	E Europe	M East	10.7828	3.27381e-06	0.0659236
6374	E Europe	M East	1219.2	0.000247354	2.37262
6375	E Europe	M East	0	0	0
6376	E Europe	M East	0.474462	3.55853e-07	0.0293783
6389	E Europe	M East	35.204	1.05891e-05	0.338555
6391	E Europe	M East	0	0	0
6392	E Europe	M East	39.8765	1.24624e-05	0.885268
6403	Africa	M East	0	0	0
6404	Africa	M East	0	0	0
6405	Africa	M East	0	0	0
6406	Africa	M East	106.899	0.000437791	0.0980526
6407	Africa	M East	90.1683	0.000358016	0.0342346
6408	Africa	M East	0	0	0
6409	Africa	M East	621.238	0.00227202	2.51036
6422	Africa	M East	0	0	0
6424	Africa	M East	0	0	0
6425	Africa	M East	139.68	0.000470323	0.576868
6469	W Europe	E Europe	0	0	0
6470	W Europe	E Europe	6.87133	1.44301e-06	0.0496218
6471	W Europe	E Europe	11.8419	2.61078e-06	0.0745679
6472	W Europe	E Europe	404.639	0.000302258	4.54903
6473	W Europe	E Europe	872.405	0.000175743	4.27123
6474	W Europe	E Europe	1889.14	0.00036475	13.2018
6475	W Europe	E Europe	12.9904	2.27805e-05	0.97429
6488	W Europe	E Europe	147.884	0.000269642	3.89647
6490	W Europe	E Europe	5.79887	1.29584e-05	0.380002
6491	W Europe	E Europe	144.929	0.000182556	3.18672
6502	W Europe	E Europe	0	0	0
6503	W Europe	E Europe	0	0	0
6504	W Europe	E Europe	0.0320776	2.2617e-08	0.000503012
6505	W Europe	E Europe	999.567	0.0019523	20.6879
6506	W Europe	E Europe	6.37432	2.42318e-06	0.445431
6507	W Europe	E Europe	0	0	0
6508	W Europe	E Europe	56.9862	0.000483315	3.43812
6521	W Europe	E Europe	94.5905	0.00035509	0.881408
6523	W Europe	E Europe	0.670715	3.25458e-06	0.12984
6524	W Europe	E Europe	4.0092	1.67787e-05	0.0924321
6568	M East	E Europe	0	0	0
6569	M East	E Europe	0	0	0
6570	M East	E Europe	0	0	0
6571	M East	E Europe	15.6967	-3.66272e-06	0.488002
6572	M East	E Europe	0	0	0
6573	M East	E Europe	0	0	0
6574	M East	E Europe	0	0	0
6587	M East	E Europe	0	0	0
6589	M East	E Europe	0	0	0
6590	M East	E Europe	0	0	0
6634	W Europe	E Europe	0	0	0
6635	W Europe	E Europe	3.7897	7.96339e-07	0.0348663
6636	W Europe	E Europe	24.3837	4.57861e-06	0.195197
6637	W Europe	E Europe	2112.61	0.00111993	37.8238
6638	W Europe	E Europe	1958.77	0.000564381	18.4872
6639	W Europe	E Europe	0	0	0
6640	W Europe	E Europe	57.3087	0.000232771	6.38322
6653	W Europe	E Europe	10366.3	0.0569223	53.7098
6655	W Europe	E Europe	7.09164	2.95429e-05	6.34532
6656	W Europe	E Europe	31.6628	9.48649e-05	0.621113
6667	W Europe	E Europe	0	0	0
6668	W Europe	E Europe	0	0	0
6669	W Europe	E Europe	0.125275	2.63243e-08	0.000979652
6670	W Europe	E Europe	95.2962	5.95531e-05	1.51462
6671	W Europe	E Europe	0.58726	3.5933e-07	0.00602979
6672	W Europe	E Europe	0	0	0
6673	W Europe	E Europe	17.602	9.17242e-05	1.07642
6686	W Europe	E Europe	120.28	0.00070463	0.527472
6688	W Europe	E Europe	0	0	0
6689	W Europe	E Europe	4.31544	1.20321e-05	0.125073
6733	W Europe	E Europe	0.207907	-1.61682e-10	0.0175308
6734	W Europe	E Europe	0	0	0
6735	W Europe	E Europe	1.10373	1.40439e-07	0.00264929
6736	W Europe	E Europe	11226.2	0.00252523	63.4339
6737	W Europe	E Europe	197.831	2.27057e-05	0.259262
6738	W Europe	E Europe	0	0	0
6739	W Europe	E Europe	1.68472	2.66644e-06	0.0402473
6752	W Europe	E Europe	867.949	0.00194068	2.50175
6754	W Europe	E Europe	11.879	3.59662e-05	0.143334
6755	W Europe	E Europe	0.0604855	1.4866e-07	0.000630467
6766	W Europe	E Europe	0	0	0
6767	W Europe	E Europe	0	0	0
6768	W Europe	E Europe	0	0	0
6769	W Europe	E Europe	0	0	0
6770	W Europe	E Europe	0	0	0
6771	W Europe	E Europe	0	0	0
6772	W Europe	E Europe	0.287688	1.00924e-06	0.0635829
6785	W Europe	E Europe	0.0812513	1.9409e-07	0.00169454
6787	W Europe	E Europe	0	0	0
6788	W Europe	E Europe	0	0	0
6799	W Europe	E Europe	0.137318	6.90421e-09	0.000157982
6800	W Europe	E Europe	3.21276	1.84942e-06	0.0189054
6801	W Europe	E Europe	27.9671	7.86059e-06	0.195862
6802	W Europe	E Europe	2414.64	0.00279845	20.9742
6803	W Europe	E Europe	406.137	0.000109498	2.93622
6804	W Europe	E Europe	8.95836e-05	7.73231e-11	8.0451e-07
6805	W Europe	E Europe	3.40324	1.53926e-05	0.189627
6818	W Europe	E Europe	15.5487	4.30805e-05	0.255135
6820	W Europe	E Europe	0.310461	1.27338e-06	0.0270511
6821	W Europe	E Europe	22.4843	2.93146e-05	0.269087
6832	W Europe	E Europe	10.2792	-2.30802e-07	0.0200166
6833	W Europe	E Europe	0	0	0
6834	W Europe	E Europe	0	0	0
6835	W Europe	E Europe	2271	0.000241647	32.233
6836	W Europe	E Europe	13.3745	4.66992e-08	0.0561921
6837	W Europe	E Europe	0	0	0
6838	W Europe	E Europe	9.94749	5.65213e-06	0.243238
6851	W Europe	E Europe	132.742	2.70271e-05	0.743138
6853	W Europe	E Europe	58.7308	8.13359e-05	1.2914
6854	W Europe	E Europe	84.6832	0.000101289	4.24189
6931	W Europe	E Europe	0	0	0
6932	W Europe	E Europe	0	0	0
6933	W Europe	E Europe	0	0	0
6934	W Europe	E Europe	0.0244228	1.62073e-08	0.000489934
6935	W Europe	E Europe	0	0	0
6936	W Europe	E Europe	0	0	0
6937	W Europe	E Europe	0	0	0
6950	W Europe	E Europe	6.87676e-07	3.41641e-12	6.67724e-08
6952	W Europe	E Europe	0	0	0
6953	W Europe	E Europe	0	0	0
6964	W Europe	E Europe	0.222712	2.3076e-08	0.0299822
6965	W Europe	E Europe	0.362208	3.01778e-08	0.00259168
6966	W Europe	E Europe	0.0890298	5.90106e-09	0.000644986
6967	W Europe	E Europe	2787.24	0.0013482	67.5829
6968	W Europe	E Europe	0.819491	5.12246e-07	0.00457823
6969	W Europe	E Europe	0	0	0
6970	W Europe	E Europe	9.23354	2.09871e-05	0.543454
6983	W Europe	E Europe	566.577	0.00280415	2.74618
6985	W Europe	E Europe	446.876	0.0017256	17.2179
6986	W Europe	E Europe	46.676	0.000159804	0.987018
7030	W Europe	E Europe	0	0	0
7031	W Europe	E Europe	0	0	0
7032	W Europe	E Europe	0.00517068	8.45063e-09	8.38211e-05
7033	W Europe	E Europe	12.1704	4.99983e-05	0.467946
7034	W Europe	E Europe	2.4341	3.87278e-06	0.0233011
7035	W Europe	E Europe	0	0	0
7036	W Europe	E Europe	1.52848e-05	1.00952e-10	1.4887e-06
7049	W Europe	E Europe	9.08171	3.75187e-05	0.035403
7051	W Europe	E Europe	1.68815	7.55874e-06	0.0457832
7052	W Europe	E Europe	0.0112537	6.46065e-08	0.000214161
7096	W Europe	E Europe	0	0	0
7097	W Europe	E Europe	0	0	0
7098	W Europe	E Europe	0	0	0
7099	W Europe	E Europe	0	0	0
7100	W Europe	E Europe	0	0	0
7101	W Europe	E Europe	0	0	0
7102	W Europe	E Europe	0	0	0
7115	W Europe	E Europe	0	0	0
7117	W Europe	E Europe	0	0	0
7118	W Europe	E Europe	0	0	0
7129	W Europe	E Europe	0	0	0
7130	W Europe	E Europe	0.355417	1.31066e-07	0.00757441
7131	W Europe	E Europe	0.0614737	7.60728e-08	0.00145009
7132	W Europe	E Europe	1732.87	0.00538087	47.4561
7133	W Europe	E Europe	4.94697e-05	3.65079e-11	6.46014e-07
7134	W Europe	E Europe	2.60844e-05	3.58539e-11	6.63762e-07
7135	W Europe	E Europe	168.389	0.000837946	4.77152
7148	W Europe	E Europe	1030.79	0.00553238	6.62578
7150	W Europe	E Europe	2.29145	1.96977e-05	0.150011
7151	W Europe	E Europe	25.6582	0.000172827	0.487531
7195	W Europe	E Europe	0	0	0
7196	W Europe	E Europe	0	0	0
7197	W Europe	E Europe	0	0	0
7198	W Europe	E Europe	116.25	5.83534e-05	0.786516
7199	W Europe	E Europe	0	0	0
7200	W Europe	E Europe	0	0	0
7201	W Europe	E Europe	184.496	0.000648064	3.45874
7214	W Europe	E Europe	2.76734	1.10696e-05	0.00669786
7216	W Europe	E Europe	0	0	0
7217	W Europe	E Europe	0	0	0
7261	W Europe	E Europe	0	0	0
7262	W Europe	E Europe	0	0	0
7263	W Europe	E Europe	2.55675e-06	2.5163e-13	8.93646e-09
7264	W Europe	E Europe	118.47	4.28859e-05	0.603966
7265	W Europe	E Europe	8.66648e-05	1.06363e-11	2.65605e-07
7266	W Europe	E Europe	0	0	0
7267	W Europe	E Europe	0.114085	3.41832e-07	0.0118252
7280	W Europe	E Europe	3.15527e-05	1.03728e-10	7.28536e-07
7282	W Europe	E Europe	0	0	0
7283	W Europe	E Europe	3.37348	2.56756e-06	0.0383924
7360	W Europe	E Europe	0	0	0
7361	W Europe	E Europe	0.0350835	1.10461e-08	0.000467647
7362	W Europe	E Europe	0	0	0
7363	W Europe	E Europe	135.683	0.000139048	2.4697
7364	W Europe	E Europe	0.864233	2.5853e-07	0.00930943
7365	W Europe	E Europe	0	0	0
7366	W Europe	E Europe	2.23014	8.91562e-06	0.218608
7379	W Europe	E Europe	9.19008	4.3721e-05	0.566622
7381	W Europe	E Europe	0.913713	4.7898e-06	0.130883
7382	W Europe	E Europe	1.48303e-05	7.6468e-11	9.939e-07
7393	N America	E Europe	0.254177	8.33896e-07	0.024577
7394	N America	E Europe	0	0	0
7395	N America	E Europe	3.28007	2.6958e-06	0.0106721
7396	N America	E Europe	234.679	0.000266772	1.9481
7397	N America	E Europe	116.183	9.80066e-05	0.148304
7398	N America	E Europe	0	0	0
7399	N America	E Europe	2.98135	1.10525e-05	0.540424
7412	N America	E Europe	59.8675	0.000214846	0.558519
7414	N America	E Europe	2.05159	1.077e-05	0.610663
7415	N America	E Europe	0.521336	3.403e-06	0.0111491
7426	Asia & Pacific	E Europe	0	0	0
7427	Asia & Pacific	E Europe	0	0	0
7428	Asia & Pacific	E Europe	2.84622e-07	7.24085e-13	2.26778e-09
7429	Asia & Pacific	E Europe	0.173878	8.83767e-07	0.00613598
7430	Asia & Pacific	E Europe	0.000452005	1.77214e-09	5.11227e-08
7431	Asia & Pacific	E Europe	0	0	0
7432	Asia & Pacific	E Europe	0.284893	2.53144e-06	0.0113552
7445	Asia & Pacific	E Europe	9.83898	2.69995e-05	0.0224603
7447	Asia & Pacific	E Europe	6.0655e-06	2.14834e-11	4.37863e-07
7448	Asia & Pacific	E Europe	0	0	0
7459	Asia & Pacific	E Europe	0	0	0
7460	Asia & Pacific	E Europe	0	0	0
7461	Asia & Pacific	E Europe	0.283489	6.32662e-07	0.00396633
7462	Asia & Pacific	E Europe	840.658	0.00191981	12.2208
7463	Asia & Pacific	E Europe	379.661	0.000931094	2.20429
7464	Asia & Pacific	E Europe	0	0	0
7465	Asia & Pacific	E Europe	13.4397	4.92763e-05	0.338401
7478	Asia & Pacific	E Europe	39.4461	0.000164349	0.078997
7480	Asia & Pacific	E Europe	6.29481	1.45964e-05	0.373677
7481	Asia & Pacific	E Europe	0.482009	1.10881e-06	0.0152349
7492	N America	E Europe	0	0	0
7493	N America	E Europe	1.14345e-05	3.53415e-12	2.26227e-08
7494	N America	E Europe	0.125737	3.94955e-08	0.000358001
7495	N America	E Europe	350.707	0.000156214	2.59244
7496	N America	E Europe	97.0801	3.02583e-05	0.234839
7497	N America	E Europe	0	0	0
7498	N America	E Europe	2.10743	5.92485e-06	0.116657
7511	N America	E Europe	15.9414	0.000103616	1.0098
7513	N America	E Europe	0	0	0
7514	N America	E Europe	17.1676	1.99101e-05	0.124338
7525	Asia & Pacific	E Europe	0	0	0
7526	Asia & Pacific	E Europe	0	0	0
7527	Asia & Pacific	E Europe	0	0	0
7528	Asia & Pacific	E Europe	0.136694	7.5037e-07	0.00720209
7529	Asia & Pacific	E Europe	0	0	0
7530	Asia & Pacific	E Europe	0	0	0
7531	Asia & Pacific	E Europe	0.0283271	1.7615e-07	0.00293096
7544	Asia & Pacific	E Europe	0.0292709	1.42293e-07	0.00221178
7546	Asia & Pacific	E Europe	0.655433	3.82689e-06	0.294742
7547	Asia & Pacific	E Europe	0	0	0
7558	C & S America	E Europe	0	0	0
7559	C & S America	E Europe	0	0	0
7560	C & S America	E Europe	0	0	0
7561	C & S America	E Europe	11284.8	0.0237422	8.58376
7562	C & S America	E Europe	0.000889486	1.73873e-09	5.89269e-07
7563	C & S America	E Europe	0	0	0
7564	C & S America	E Europe	175.688	0.000392432	2.30732
7577	C & S America	E Europe	1626.81	0.003935	4.90033
7579	C & S America	E Europe	0	0	0
7580	C & S America	E Europe	25.4116	5.83582e-05	0.0560263
7591	Asia & Pacific	E Europe	10.6484	5.07234e-05	0.375336
7592	Asia & Pacific	E Europe	0	0	0
7593	Asia & Pacific	E Europe	0.373202	1.72655e-06	0.00156684
7594	Asia & Pacific	E Europe	1922.03	0.00933629	7.15719
7595	Asia & Pacific	E Europe	476.565	0.00222268	0.828855
7596	Asia & Pacific	E Europe	0	0	0
7597	Asia & Pacific	E Europe	95.5316	0.000446919	2.89954
7610	Asia & Pacific	E Europe	121.31	0.000589846	0.452376
7612	Asia & Pacific	E Europe	98.2171	0.000502303	4.19285
7613	Asia & Pacific	E Europe	17.401	6.65078e-05	0.207903
7624	C & S America	E Europe	0	0	0
7625	C & S America	E Europe	0	0	0
7626	C & S America	E Europe	0	0	0
7627	C & S America	E Europe	196.202	0.00339744	0.478298
7628	C & S America	E Europe	0.000144605	1.67202e-09	1.36042e-07
7629	C & S America	E Europe	0	0	0
7630	C & S America	E Europe	10.0492	0.0002419	0.0213369
7643	C & S America	E Europe	0.117623	4.69842e-07	0.000389838
7645	C & S America	E Europe	0	0	0
7646	C & S America	E Europe	9.68992	0.000164452	0.0250994
7690	Asia & Pacific	E Europe	0	0	0
7691	Asia & Pacific	E Europe	0	0	0
7692	Asia & Pacific	E Europe	0	0	0
7693	Asia & Pacific	E Europe	47.9819	0.00010323	0.343174
7694	Asia & Pacific	E Europe	2236.83	0.00334567	1.02737
7695	Asia & Pacific	E Europe	0	0	0
7696	Asia & Pacific	E Europe	0.508928	2.20819e-06	0.0245352
7709	Asia & Pacific	E Europe	0	0	0
7711	Asia & Pacific	E Europe	0	0	0
7712	Asia & Pacific	E Europe	0.0702642	3.23496e-07	0.000528747
7723	W Europe	E Europe	0	0	0
7724	W Europe	E Europe	0.0152158	1.2769e-08	0.00040967
7725	W Europe	E Europe	0.0382097	2.3851e-08	0.000758232
7726	W Europe	E Europe	0.376623	5.53493e-07	0.0176123
7727	W Europe	E Europe	0.0590555	2.21936e-08	0.00142546
7728	W Europe	E Europe	0	0	0
7729	W Europe	E Europe	0.0285251	1.44777e-07	0.00378314
7742	W Europe	E Europe	0.869528	3.87684e-06	0.00813951
7744	W Europe	E Europe	0	0	0
7745	W Europe	E Europe	0.169984	1.51373e-07	0.00414501
7756	M East	E Europe	6.67752e-06	3.00887e-12	1.47172e-06
7757	M East	E Europe	0	0	0
7758	M East	E Europe	0.404919	2.82283e-07	0.00112024
7759	M East	E Europe	1357.08	0.00087534	17.4606
7760	M East	E Europe	18.6274	1.53445e-05	0.0818603
7761	M East	E Europe	0	0	0
7762	M East	E Europe	20.5028	7.08686e-05	0.545124
7775	M East	E Europe	0.000128874	4.71844e-10	3.63154e-07
7777	M East	E Europe	0	0	0
7778	M East	E Europe	0	0	0
7789	Asia & Pacific	E Europe	0	0	0
7790	Asia & Pacific	E Europe	0	0	0
7791	Asia & Pacific	E Europe	0.0911263	7.51636e-07	0.00107185
7792	Asia & Pacific	E Europe	225.076	0.00393611	3.20741
7793	Asia & Pacific	E Europe	29.2749	0.000611545	0.425689
7794	Asia & Pacific	E Europe	0	0	0
7795	Asia & Pacific	E Europe	12.2703	0.000145708	0.246632
7808	Asia & Pacific	E Europe	3.98509	2.77522e-05	0.0409354
7810	Asia & Pacific	E Europe	0.549968	8.93481e-06	0.0228363
7811	Asia & Pacific	E Europe	0.842394	8.00521e-06	0.0257963
7822	W Europe	E Europe	0	0	0
7823	W Europe	E Europe	0	0	0
7824	W Europe	E Europe	0	0	0
7825	W Europe	E Europe	1.80303	1.98403e-06	0.0993271
7826	W Europe	E Europe	0.267992	9.28138e-08	0.0019566
7827	W Europe	E Europe	0	0	0
7828	W Europe	E Europe	0.0114365	6.48988e-08	0.00272557
7841	W Europe	E Europe	4.91842	1.02537e-05	0.0140491
7843	W Europe	E Europe	0	0	0
7844	W Europe	E Europe	0	0	0
7855	Asia & Pacific	E Europe	0	0	0
7856	Asia & Pacific	E Europe	0	0	0
7857	Asia & Pacific	E Europe	0	0	0
7858	Asia & Pacific	E Europe	254.298	0.00276444	1.25439
7859	Asia & Pacific	E Europe	0.0332821	3.64928e-07	5.90701e-05
7860	Asia & Pacific	E Europe	0	0	0
7861	Asia & Pacific	E Europe	2867.75	0.0314215	6.06635
7874	Asia & Pacific	E Europe	1.01685	1.05097e-05	0.00206634
7876	Asia & Pacific	E Europe	0	0	0
7877	Asia & Pacific	E Europe	0	0	0
7888	Africa	E Europe	0	0	0
7889	Africa	E Europe	0	0	0
7890	Africa	E Europe	0	0	0
7891	Africa	E Europe	394.511	0.00221483	8.15349
7892	Africa	E Europe	9.14807	4.94986e-05	0.0101321
7893	Africa	E Europe	0	0	0
7894	Africa	E Europe	4.90199	3.11688e-05	0.190098
7907	Africa	E Europe	3.40198	2.27011e-05	0.0414669
7909	Africa	E Europe	0	0	0
7910	Africa	E Europe	2.91462	2.49456e-05	0.0145557
7921	Asia & Pacific	E Europe	32.7702	0.000421393	0.888756
7922	Asia & Pacific	E Europe	0	0	0
7923	Asia & Pacific	E Europe	0.545465	5.77148e-06	0.0018993
7924	Asia & Pacific	E Europe	8001.88	0.0946673	46.9971
7925	Asia & Pacific	E Europe	1379.39	0.0158547	0.932277
7926	Asia & Pacific	E Europe	0	0	0
7927	Asia & Pacific	E Europe	9253.08	0.106458	272.07
7940	Asia & Pacific	E Europe	37.7586	0.000364118	0.292172
7942	Asia & Pacific	E Europe	5310.58	0.0674169	152.718
7943	Asia & Pacific	E Europe	2.59657e-05	2.79559e-10	6.66031e-07
7954	C & S America	E Europe	0	0	0
7955	C & S America	E Europe	0	0	0
7956	C & S America	E Europe	37.389	0.000577153	0.0670077
7957	C & S America	E Europe	23815.3	0.37986	55.3125
7958	C & S America	E Europe	108.355	0.00141317	0.0694068
7959	C & S America	E Europe	0	0	0
7960	C & S America	E Europe	547.52	0.00969704	2.94655
7973	C & S America	E Europe	97.774	0.00169186	1.43476
7975	C & S America	E Europe	58.1293	0.000805808	0.859318
7976	C & S America	E Europe	68.1732	0.00121936	0.200936
8020	Africa	E Europe	0	0	0
8021	Africa	E Europe	0	0	0
8022	Africa	E Europe	7.37759	2.99305e-05	0.00486467
8023	Africa	E Europe	58713.1	0.240451	53.8542
8024	Africa	E Europe	59.1329	0.000234789	0.0224512
8025	Africa	E Europe	0	0	0
8026	Africa	E Europe	10188.3	0.0372611	41.1698
8039	Africa	E Europe	11.3592	4.05229e-05	0.0318409
8041	Africa	E Europe	0	0	0
8042	Africa	E Europe	165.213	0.000556299	0.682321
8053	M East	E Europe	0	0	0
8054	M East	E Europe	0	0	0
8055	M East	E Europe	0	0	0
8056	M East	E Europe	2860.86	0.0117723	47.6139
8057	M East	E Europe	0	0	0
8058	M East	E Europe	0	0	0
8059	M East	E Europe	95.1412	0.000467169	3.61472
8072	M East	E Europe	6.58724	3.32151e-05	0.0652481
8074	M East	E Europe	0	0	0
8075	M East	E Europe	0	0	0
8152	E Europe	W Europe	0	0	0
8153	E Europe	W Europe	872.206	0.000190838	4.92282
8154	E Europe	W Europe	1455.94	0.000299278	7.98736
8155	E Europe	W Europe	2013.99	0.000426103	6.0528
8156	E Europe	W Europe	18059.9	0.00383367	107.266
8157	E Europe	W Europe	0	0	0
8158	E Europe	W Europe	1233.31	0.000847192	54.4152
8171	E Europe	W Europe	61.2062	6.14741e-05	1.37982
8173	E Europe	W Europe	0	0	0
8174	E Europe	W Europe	3.90505	1.13958e-05	0.0901445
8185	M East	W Europe	0	0	0
8186	M East	W Europe	0	0	0
8187	M East	W Europe	2.26484	-1.62307e-06	0.0121356
8188	M East	W Europe	454.15	-0.000105973	14.1193
8189	M East	W Europe	0	0	0
8190	M East	W Europe	0	0	0
8191	M East	W Europe	2.0736	8.89626e-06	0.136357
8204	M East	W Europe	0.782012	3.32237e-07	0.0125763
8206	M East	W Europe	0.394063	2.75412e-06	0.189579
8207	M East	W Europe	0.872566	4.68973e-06	0.0862214
8218	E Europe	W Europe	0	0	0
8219	E Europe	W Europe	59810.5	0.0102241	343.742
8220	E Europe	W Europe	6770.9	0.00116618	38.5154
8221	E Europe	W Europe	1583.38	0.00121252	19.229
8222	E Europe	W Europe	9368.97	0.00155899	49.706
8223	E Europe	W Europe	0	0	0
8224	E Europe	W Europe	213.219	0.000604227	17.3001
8237	E Europe	W Europe	87.1254	0.000165465	1.98334
8239	E Europe	W Europe	4.93497	2.69733e-05	1.20582
8240	E Europe	W Europe	903.491	0.00110638	14.9795
8317	E Europe	W Europe	0	0	0
8318	E Europe	W Europe	8423.28	0.000789123	45.5135
8319	E Europe	W Europe	792.445	8.09091e-05	4.53648
8320	E Europe	W Europe	587.925	0.000102275	3.40707
8321	E Europe	W Europe	3942.88	0.000525974	20.9905
8322	E Europe	W Europe	0	0	0
8323	E Europe	W Europe	0.288122	9.84692e-07	0.0733565
8336	E Europe	W Europe	0.732712	1.26895e-06	0.012203
8338	E Europe	W Europe	0.123212	3.01285e-07	0.0069405
8339	E Europe	W Europe	0	0	0
8482	E Europe	W Europe	0	0	0
8483	E Europe	W Europe	0	0	0
8484	E Europe	W Europe	5.7368	1.49419e-06	0.0230059
8485	E Europe	W Europe	15.374	1.79876e-05	0.184159
8486	E Europe	W Europe	168.765	2.93521e-05	0.543598
8487	E Europe	W Europe	0	0	0
8488	E Europe	W Europe	79.5255	0.00010302	2.00667
8501	E Europe	W Europe	0.986958	2.53023e-06	0.436247
8503	E Europe	W Europe	0	0	0
8504	E Europe	W Europe	255.986	0.000103722	3.76216
8515	E Europe	W Europe	0.447537	1.36134e-07	0.209147
8516	E Europe	W Europe	13210.7	0.00186379	52.3341
8517	E Europe	W Europe	12055.7	0.00230049	48.4987
8518	E Europe	W Europe	5003.78	0.00393733	63.1209
8519	E Europe	W Europe	33491.1	0.00782036	154.475
8520	E Europe	W Europe	0	0	0
8521	E Europe	W Europe	152.627	0.000295155	11.3947
8534	E Europe	W Europe	1696.45	0.000733719	12.4419
8536	E Europe	W Europe	0.445733	5.6592e-07	0.019572
8537	E Europe	W Europe	60.6211	7.14701e-05	2.05285
8614	E Europe	W Europe	0	0	0
8615	E Europe	W Europe	13278.6	0.00234719	60.0185
8616	E Europe	W Europe	831.781	0.000105153	3.09068
8617	E Europe	W Europe	3055.37	0.000658292	20.9214
8618	E Europe	W Europe	6155.81	0.000844895	20.6123
8619	E Europe	W Europe	0	0	0
8620	E Europe	W Europe	7.05334	2.41767e-05	1.08001
8633	E Europe	W Europe	31.0198	0.00012385	0.374086
8635	E Europe	W Europe	0.694672	3.68845e-06	15.1918
8636	E Europe	W Europe	40.1311	1.39952e-05	0.764759
8680	E Europe	W Europe	0	0	0
8681	E Europe	W Europe	16233.7	0.00104733	31.1892
8682	E Europe	W Europe	602.553	4.28279e-05	1.81007
8683	E Europe	W Europe	73.0259	8.4372e-06	0.162436
8684	E Europe	W Europe	7564.61	0.000476395	11.9419
8685	E Europe	W Europe	0	0	0
8686	E Europe	W Europe	7.61874	8.95952e-06	0.416015
8699	E Europe	W Europe	163.674	7.49059e-05	0.456895
8701	E Europe	W Europe	0	0	0
8702	E Europe	W Europe	2.28688e-05	2.93909e-11	1.18712e-06
8779	E Europe	W Europe	0	0	0
8780	E Europe	W Europe	47536.2	0.00681224	379.4
8781	E Europe	W Europe	16343	0.00204658	94.5543
8782	E Europe	W Europe	15848.3	0.0044025	246.121
8783	E Europe	W Europe	5306.19	0.000804754	52.3545
8784	E Europe	W Europe	0	0	0
8785	E Europe	W Europe	370.061	0.000979556	75.6254
8798	E Europe	W Europe	569.326	0.00077782	12.7315
8800	E Europe	W Europe	1.55051	1.27357e-05	0.0904611
8801	E Europe	W Europe	1549.77	0.00105892	33.3862
8845	E Europe	W Europe	0	0	0
8846	E Europe	W Europe	10893.8	0.00231392	24.5053
8847	E Europe	W Europe	5545.33	0.00120417	19.4408
8848	E Europe	W Europe	745.481	0.000241024	5.81634
8849	E Europe	W Europe	18802.1	0.00399578	54.5105
8850	E Europe	W Europe	0	0	0
8851	E Europe	W Europe	72.261	0.000230057	2.43387
8864	E Europe	W Europe	152.658	0.000160767	0.902484
8866	E Europe	W Europe	0	0	0
8867	E Europe	W Europe	0.0117508	8.36095e-09	0.000154872
8911	E Europe	W Europe	0	0	0
8912	E Europe	W Europe	13.9969	3.76216e-06	0.126762
8913	E Europe	W Europe	0	0	0
8914	E Europe	W Europe	243.508	0.000156317	3.63051
8915	E Europe	W Europe	3.89993	8.0621e-07	0.0172203
8916	E Europe	W Europe	0	0	0
8917	E Europe	W Europe	49.9368	0.000145218	2.65362
8930	E Europe	W Europe	5.45874	4.69925e-05	0.105546
8932	E Europe	W Europe	0	0	0
8933	E Europe	W Europe	3.163	1.39966e-05	0.127288
8944	E Europe	W Europe	0	0	0
8945	E Europe	W Europe	5812.94	0.000979293	31.7679
8946	E Europe	W Europe	1897.2	0.000374256	9.77936
8947	E Europe	W Europe	291.056	0.000120115	1.39781
8948	E Europe	W Europe	4671.12	0.00101068	22.4016
8949	E Europe	W Europe	0	0	0
8950	E Europe	W Europe	28.1061	4.28522e-05	1.53545
8963	E Europe	W Europe	19.6632	9.0694e-06	0.175102
8965	E Europe	W Europe	0.0716627	2.62418e-07	0.0107691
8966	E Europe	W Europe	11.0238	6.68812e-06	0.181911
9010	N America	W Europe	0	0	0
9011	N America	W Europe	5770.85	0.00504243	15.0122
9012	N America	W Europe	1988.07	0.00163394	6.46839
9013	N America	W Europe	9772.84	0.0111093	81.1256
9014	N America	W Europe	94981.8	0.0801222	121.241
9015	N America	W Europe	0	0	0
9016	N America	W Europe	369.564	0.00137005	66.9903
9029	N America	W Europe	1277.27	0.00458375	11.916
9031	N America	W Europe	52.4816	0.000275507	15.6213
9032	N America	W Europe	301.272	0.00196654	6.44288
9043	Asia & Pacific	W Europe	0	0	0
9044	Asia & Pacific	W Europe	0	0	0
9045	Asia & Pacific	W Europe	0	0	0
9046	Asia & Pacific	W Europe	1.28022	6.50697e-06	0.0451778
9047	Asia & Pacific	W Europe	194.604	0.000762968	0.0220101
9048	Asia & Pacific	W Europe	0	0	0
9049	Asia & Pacific	W Europe	34.1864	0.000303766	1.36259
9062	Asia & Pacific	W Europe	23.9056	6.56002e-05	0.0545714
9064	Asia & Pacific	W Europe	2.78291	9.85677e-06	0.200896
9065	Asia & Pacific	W Europe	0	0	0
9076	Asia & Pacific	W Europe	43.4989	0.000100154	2.46585
9077	Asia & Pacific	W Europe	0	0	0
9078	Asia & Pacific	W Europe	172.746	0.000385517	2.41691
9079	Asia & Pacific	W Europe	9733.21	0.0222277	141.494
9080	Asia & Pacific	W Europe	10127.8	0.0248378	58.8015
9081	Asia & Pacific	W Europe	0	0	0
9082	Asia & Pacific	W Europe	2820.63	0.0103418	71.0214
9095	Asia & Pacific	W Europe	191.579	0.000798198	0.383668
9097	Asia & Pacific	W Europe	532.386	0.00123449	31.6038
9098	Asia & Pacific	W Europe	3.49807	8.04692e-06	0.110564
9109	N America	W Europe	0	0	0
9110	N America	W Europe	7217.19	0.00223067	14.2789
9111	N America	W Europe	683.376	0.000214656	1.94572
9112	N America	W Europe	3277.57	0.00145991	24.2279
9113	N America	W Europe	19462	0.00606598	47.0789
9114	N America	W Europe	0	0	0
9115	N America	W Europe	40.6312	0.000114231	2.24915
9128	N America	W Europe	194.276	0.00126275	12.3063
9130	N America	W Europe	0	0	0
9131	N America	W Europe	1343.68	0.00155833	9.73178
9142	Asia & Pacific	W Europe	0.0224839	1.17261e-07	0.00227391
9143	Asia & Pacific	W Europe	0	0	0
9144	Asia & Pacific	W Europe	0.132191	7.00626e-07	0.00394712
9145	Asia & Pacific	W Europe	10.7511	5.90171e-05	0.566448
9146	Asia & Pacific	W Europe	3.40851e-05	1.85195e-10	8.15592e-07
9147	Asia & Pacific	W Europe	0	0	0
9148	Asia & Pacific	W Europe	4.45738	2.77179e-05	0.461198
9161	Asia & Pacific	W Europe	0.0980874	4.76826e-07	0.00741172
9163	Asia & Pacific	W Europe	1.53562	8.96607e-06	0.690557
9164	Asia & Pacific	W Europe	0.000151317	1.12575e-09	5.97173e-06
9175	C & S America	W Europe	0	0	0
9176	C & S America	W Europe	0	0	0
9177	C & S America	W Europe	1478.52	0.0030089	5.06307
9178	C & S America	W Europe	89263.1	0.187801	67.8975
9179	C & S America	W Europe	11867.6	0.0231984	7.8621
9180	C & S America	W Europe	0	0	0
9181	C & S America	W Europe	94819.5	0.211796	1245.27
9194	C & S America	W Europe	16275.6	0.0393681	49.0258
9196	C & S America	W Europe	467.799	0.000959617	3.99378
9197	C & S America	W Europe	1821.5	0.00418309	4.01594
9208	Asia & Pacific	W Europe	35.7549	0.000170317	1.26029
9209	Asia & Pacific	W Europe	0	0	0
9210	Asia & Pacific	W Europe	105.555	0.000488331	0.44316
9211	Asia & Pacific	W Europe	36282.6	0.176243	135.108
9212	Asia & Pacific	W Europe	23116.6	0.107815	40.205
9213	Asia & Pacific	W Europe	0	0	0
9214	Asia & Pacific	W Europe	18535	0.0867108	562.565
9227	Asia & Pacific	W Europe	6319.94	0.0307295	23.5677
9229	Asia & Pacific	W Europe	2855.07	0.0146014	121.882
9230	Asia & Pacific	W Europe	962.329	0.00367808	11.4976
9241	C & S America	W Europe	0	0	0
9242	C & S America	W Europe	0	0	0
9243	C & S America	W Europe	17.0534	0.000295984	0.0203974
9244	C & S America	W Europe	1574.4	0.0272624	3.83806
9245	C & S America	W Europe	454.488	0.00525508	0.427575
9246	C & S America	W Europe	0	0	0
9247	C & S America	W Europe	6118.18	0.147275	12.9904
9260	C & S America	W Europe	400.343	0.00159917	1.32686
9262	C & S America	W Europe	0	0	0
[truncated: 34,361 more rows]

[truncated: 4 more sheets: FigureS13aSourceData, FigureS13bSourceData, FigureS13cSourceData, FigureS13dSourceData]
